# Supplementary material for: An anatomically detailed arterial-venous network model. Cerebral and coronary circulation
Source: Front Physiol. 2023 Jun 26;14:1162391. doi: 10.3389/fphys.2023.1162391 (PMC10332167; doi:10.3389/fphys.2023.1162391)
Supplement: Supplementary file 2 [file DataSheet1.CSV]

#[1] vessel name	[2] first node	[3] second node	[4] length [cm]	[5] inlet radius [cm]	[6] outlet radius [cm]	[7] vessel type (1 artery, 0 vein)	[8] vessel region	[9] perforator (1 yes, -1 no)	[10] total resistance	[11] total compliance	[12] vascular territory	[13] first connection	[14] second connection
A_celiac_trunk_C_0	0	1	1.69374078952	0.334998	0.321246	1	31	-1	-	-	-	-	-
T_perforator_UAR04_T1_R_1	2	3	0.8955524186	0.02539	0.02539	1	9	1	1511399.4840215	4.7733304e-08	38	16	-
P_superior_hypophysial_ORG10_T4_R_2	4	5	0.839333365258	0.008928	0.008928	1	9	1	1527479167.25538	4.7231e-11	20	328	-
P_internal_carotid_tentorial_branch_UAR09_T13_R_3	6	7	2.22446189801	0.022243	0.022243	1	9	1	26774022.567441	2.694556e-09	38	16	-
P_internal_carotid_nerve_branch_UAR09_T17_R_4	8	9	0.735531903168	0.008928	0.008928	1	9	1	414029385.365549	1.74249e-10	38	16	-
T_internal_carotid_meningeal_branch_UAR09_T14_R_5	10	11	0.461641371002	0.029116	0.029116	1	9	-1	-	-	-	-	-
T_internal_carotid_meningeal_branch_UAR09_T14_R_6	11	12	1.02938448287	0.029116	0.029116	1	9	-1	11937093.0311766	6.04369e-09	38	16	-
T_internal_carotid_trigeminal_ganglion_branch_UAR09_T16_R_7	13	14	0.818614556199	0.036638	0.036638	1	9	-1	5990987.80697256	1.2042103e-08	38	16	-
P_internal_carotid_cavernous_sinus_branch_UAR09_T15_R_8	11	15	0.660487350444	0.02539	0.02539	1	9	1	18001372.0540865	4.0077e-09	38	16	-
P_inferior_alveolar_dental_branch_4_ORG08_T28_R_9	16	17	1.08680474359	0.00713	0.00713	1	9	1	2738334991.04388	2.6346e-11	40	11	-
P_inferior_alveolar_dental_branch_1_ORG08_T25_R_10	18	19	0.680620531612	0.00713	0.00713	1	9	1	2738334991.04388	2.6346e-11	40	11	-
P_inferior_alveolar_dental_branch_2_ORG08_T26_R_11	20	21	0.868480378928	0.00713	0.00713	1	9	1	2738334991.04388	2.6346e-11	40	11	-
P_inferior_alveolar_dental_branch_3_ORG08_T27_R_12	22	23	0.925520150648	0.00713	0.00713	1	9	1	2738334991.04388	2.6346e-11	40	11	-
P_inferior_alveolar_dental_branch_5_ORG08_T29_R_13	24	25	0.593691704388	0.00713	0.00713	1	9	1	2738334991.04388	2.6346e-11	40	11	-
P_inferior_alveolar_dental_branch_6_ORG08_T30_R_14	26	27	0.61303365512	0.00713	0.00713	1	9	1	2738334991.04388	2.6346e-11	40	11	-
P_inferior_alveolar_dental_branch_7_ORG08_T31_R_15	28	29	0.512979387611	0.00713	0.00713	1	9	1	2738334991.04388	2.6346e-11	40	11	-
P_inferior_alveolar_dental_branch_8_ORG08_T32_R_16	30	31	0.542836593985	0.00713	0.00713	1	9	1	2738334991.04388	2.6346e-11	40	11	-
P_posterior_superior_alveolar_dental_branch_1_ORG08_T17_R_17	32	33	0.651184893475	0.00713	0.00713	1	9	1	2738334991.04388	2.6346e-11	40	11	-
P_posterior_superior_alveolar_dental_branch_2_ORG08_T18_R_18	34	35	0.691001860343	0.00713	0.00713	1	9	1	2738334991.04388	2.6346e-11	40	11	-
P_posterior_superior_alveolar_dental_branch_3_ORG08_T19_R_19	36	37	0.690425517596	0.00713	0.00713	1	9	1	2738334991.04388	2.6346e-11	40	11	-
P_posterior_superior_alveolar_dental_branch_4_ORG08_T20_R_20	38	39	0.661496072276	0.00713	0.00713	1	9	1	2738334991.04388	2.6346e-11	40	11	-
P_posterior_superior_alveolar_dental_branch_5_ORG08_T21_R_21	40	41	0.715886139338	0.00713	0.00713	1	9	1	2738334991.04388	2.6346e-11	40	11	-
P_posterior_superior_alveolar_dental_branch_6_ORG08_T22_R_22	42	43	0.730280797182	0.00713	0.00713	1	9	1	2738334991.04388	2.6346e-11	40	11	-
P_posterior_superior_alveolar_dental_branch_7_ORG08_T23_R_23	44	45	0.79867592585	0.00713	0.00713	1	9	1	2738334991.04388	2.6346e-11	40	11	-
P_posterior_superior_alveolar_dental_branch_8_ORG08_T24_R_24	46	47	0.730840813227	0.00713	0.00713	1	9	1	2738334991.04388	2.6346e-11	40	11	-
T_sphenopalatine_posterior_lateral_nasal_branch_three_ORG06_T8_R_25	48	49	2.87155347303	0.067645	0.067645	1	9	-1	8625251220.35724	8.364e-12	40	11	-
T_sphenopalatine_posterior_lateral_nasal_branch_two_ORG06_T7_R_26	50	48	0.354566517539	0.067645	0.067645	1	9	-1	-	-	-	-	-
T_sphenopalatine_posterior_lateral_nasal_branch_two_ORG06_T7_R_27	48	51	1.99420389523	0.067645	0.067645	1	9	-1	8625251220.35724	8.364e-12	40	11	-
T_sphenopalatine_posterior_septal_branche_three_ORG06_T10_R_28	52	53	1.19666111744	0.048097	0.048097	1	9	-1	23995228554.323	3.007e-12	40	11	-
T_sphenopalatine_posterior_septal_branche_two_ORG06_T9_R_29	54	55	1.14706380961	0.048097	0.048097	1	9	-1	23995228554.323	3.007e-12	40	11	-
A_submental_mental_branch_R_30	56	57	1.74625370206	0.051962	0.051962	1	9	-1	-	-	-	-	-
P_posterior_ethmoidal_UAR10_T3_R_31	58	59	1.44509528734	0.019847	0.019847	1	9	1	76759022.4739867	9.39878e-10	40	11	-
T_lesser_palatine_UAR03_T15_R_32	60	61	0.76005388696	0.03407	0.03407	1	9	-1	11003364.3409519	6.556548e-09	40	11	-
P_facial_glandular_branch_UAR03_T12_R_33	62	63	0.677774333861	0.008928	0.008928	1	9	1	611475906.266308	1.17984e-10	40	11	-
T_lateral_nasal_UAR03_T10_R_34	64	65	0.770989484221	0.05546	0.05546	1	9	-1	2550952.06846131	2.8281241e-08	40	11	-
P_ascending_pharyngeal_pharyngeal_branch_1_UAR03_T4_R_35	66	67	0.849488006338	0.024871	0.024871	1	9	1	28285388.7277991	2.550578e-09	40	11	-
P_ascending_pharyngeal_pharyngeal_branch_2_UAR03_T5_R_36	68	69	0.802720330019	0.024871	0.024871	1	9	1	28285388.7277991	2.550578e-09	40	11	-
P_ascending_pharyngeal_pharyngeal_branch_3_UAR03_T6_R_37	70	71	0.882730363222	0.024871	0.024871	1	9	1	28285388.7277991	2.550578e-09	40	11	-
A_descending_palatine_R_38	72	60	2.32592758759	0.06192	0.06192	1	9	-1	-	-	-	-	-
A_descending_palatine_R_39	60	73	0.366857213919	0.06192	0.06192	1	9	-1	-	-	-	-	-
A_greater_palatine_R_40	73	74	4.39468113878	0.057802	0.048097	1	9	-1	-	-	-	-	-
T_accessory_meningeal_UAR09_T7_R_41	75	76	2.62879977334	0.041387	0.041387	1	9	-1	4156251.97991023	1.7357968e-08	38	16	-
A_external_carotid_R_42	77	78	0.407607443851	0.157984	0.162564421365	1	9	-1	-	-	-	-	-
A_external_carotid_R_43	78	79	2.93821801958	0.162564421365	0.195582161333	1	9	-1	-	-	-	-	-
A_external_carotid_R_44	79	80	0.228312264056	0.195582161333	0.198147782712	1	9	-1	-	-	-	-	-
A_external_carotid_R_45	80	81	0.343845807192	0.198147782712	0.20201169321	1	9	-1	-	-	-	-	-
A_external_carotid_R_46	81	82	0.833522049845	0.20201169321	0.211378259652	1	9	-1	-	-	-	-	-
A_external_carotid_R_47	82	83	0.532615304693	0.211378259652	0.217363436217	1	9	-1	-	-	-	-	-
A_external_carotid_R_48	83	84	0.817236813225	0.217363436217	0.226547	1	9	-1	-	-	-	-	-
A_facial_R_49	79	85	1.0244200128	0.070822	0.0685957813257	1	9	-1	-	-	-	-	-
A_facial_R_50	85	86	0.475972172878	0.0685957813257	0.0675613300183	1	9	-1	-	-	-	-	-
A_facial_R_51	86	62	3.36920234633	0.0675613300183	0.0602388940211	1	9	1	-	-	-	-	-
A_facial_R_52	62	87	0.338795842363	0.0602388940211	0.0595025740804	1	9	-1	-	-	-	-	-
A_facial_R_53	87	88	2.16864191512	0.0595025740804	0.0547893689975	1	9	-1	-	-	-	-	-
A_facial_R_54	88	89	0.948708745555	0.0547893689975	0.0527274984551	1	9	-1	-	-	-	-	-
A_facial_R_55	89	90	1.58863750362	0.0527274984551	0.0492748425303	1	9	-1	-	-	-	-	-
A_facial_R_56	90	91	0.244623138327	0.0492748425303	0.0487431922791	1	9	-1	-	-	-	-	-
A_facial_R_57	91	92	0.570064852949	0.0487431922791	0.0475042452018	1	9	-1	-	-	-	-	-
A_facial_R_58	92	93	2.53649544423	0.0475042452018	0.0419915678265	1	9	-1	-	-	-	-	-
A_facial_R_59	93	94	1.59135769032	0.0419915678265	0.038533	1	9	-1	-	-	-	-	-
A_facial_inferior_labial_branch_R_60	88	95	4.69466950531	0.05585	0.05585	1	9	-1	-	-	-	-	-
A_facial_superior_labial_branch_R_61	90	64	2.5475423449	0.063691	0.063691	1	9	-1	-	-	-	-	-
A_facial_superior_labial_branch_R_62	64	96	1.22643077193	0.063691	0.063691	1	9	-1	-	-	-	-	-
A_facial_superior_labial_branch_R_63	96	97	0.270476165428	0.063691	0.063691	1	9	-1	-	-	-	-	-
T_dorsal_nasal_UAR10_T9_R_64	98	99	0.781257646614	0.017097	0.017097	1	9	-1	-	-	-	-	-
T_dorsal_nasal_UAR10_T9_R_65	99	100	1.14232544755	0.017097	0.017097	1	9	-1	120075473.905773	6.00823e-10	40	11	-
A_maxillary_R_66	77	101	0.694749163408	0.136083	0.130959674856	1	9	-1	-	-	-	-	-
A_maxillary_R_67	101	102	0.247631405144	0.130959674856	0.129133553615	1	9	-1	-	-	-	-	-
A_maxillary_R_68	102	103	0.237217048196	0.129133553615	0.127384231512	1	9	-1	-	-	-	-	-
A_maxillary_R_69	103	104	0.154900304051	0.127384231512	0.126241942087	1	9	-1	-	-	-	-	-
A_maxillary_R_70	104	75	0.332816696057	0.126241942087	0.123787634493	1	9	-1	-	-	-	-	-
A_maxillary_R_71	75	105	0.203427085771	0.123787634493	0.12228749148	1	9	-1	-	-	-	-	-
A_maxillary_R_72	105	106	0.258980180728	0.12228749148	0.120377680369	1	9	-1	-	-	-	-	-
A_maxillary_R_73	106	107	0.122643915473	0.120377680369	0.11947326092	1	9	-1	-	-	-	-	-
A_maxillary_R_74	107	108	0.178887202695	0.11947326092	0.118154083651	1	9	-1	-	-	-	-	-
A_maxillary_R_75	108	109	1.61237442163	0.118154083651	0.106263866504	1	9	-1	-	-	-	-	-
A_maxillary_R_76	109	110	0.852988091603	0.106263866504	0.0999736317438	1	9	-1	-	-	-	-	-
A_maxillary_R_77	110	111	0.331097785848	0.0999736317438	0.097532	1	9	-1	-	-	-	-	-
T_inferior_hypophysial_ORG10_T3_R_78	112	113	0.761396337131	0.036638	0.036638	1	9	-1	22102559.3590465	3.26406e-09	20	328	-
T_masseteric_UAR03_T13_R_79	105	114	1.64135240248	0.035504	0.035504	1	9	-1	9723218.36969247	7.419775e-09	40	11	-
A_inferior_alveolar_R_80	103	115	1.51928714146	0.065665	0.065665	1	9	-1	-	-	-	-	-
A_inferior_alveolar_R_81	115	18	3.25426720938	0.065665	0.065665	1	9	1	-	-	-	-	-
A_inferior_alveolar_R_82	18	20	0.698596027876	0.065665	0.065665	1	9	1	-	-	-	-	-
A_inferior_alveolar_R_83	20	22	1.14882144519	0.065665	0.065665	1	9	1	-	-	-	-	-
A_inferior_alveolar_R_84	22	16	0.636441562592	0.065665	0.065665	1	9	1	-	-	-	-	-
A_inferior_alveolar_R_85	16	116	0.812504569641	0.065665	0.065665	1	9	-1	-	-	-	-	-
A_inferior_alveolar_R_86	116	24	0.587893729578	0.065665	0.065665	1	9	1	-	-	-	-	-
A_inferior_alveolar_R_87	24	26	0.612922938176	0.065665	0.065665	1	9	1	-	-	-	-	-
A_inferior_alveolar_R_88	26	28	0.563080301748	0.065665	0.065665	1	9	1	-	-	-	-	-
A_inferior_alveolar_R_89	28	30	0.432890079605	0.065665	0.065665	1	9	1	-	-	-	-	-
A_inferior_alveolar_R_90	30	117	0.353356771502	0.065665	0.065665	1	9	-1	-	-	-	-	-
T_mylohyoid_branch_UAR03_T9_R_91	115	118	7.62258207425	0.051962	0.051962	1	9	-1	3101589.50491984	2.3260361e-08	40	11	-
T_anterior_tympanic_ORG04_T1_R_92	102	119	1.27339922876	0.036638	0.036638	1	9	-1	20182645522.4491	3.575e-12	42	15	-
A_infra_orbital_R_93	93	120	0.383246887961	0.048096	0.048096	1	9	-1	-	-	-	-	-
A_infra_orbital_R_94	120	121	1.45885109275	0.048096	0.048096	1	9	-1	-	-	-	-	-
A_infra_orbital_R_95	121	122	0.603900015176	0.048096	0.048096	1	9	-1	-	-	-	-	-
A_infra_orbital_R_96	122	111	2.26560968033	0.048096	0.048096	1	9	-1	-	-	-	-	-
A_artery_of_pterygoid_canal_R_97	123	124	4.1754242049	0.018012	0.018012	1	9	-1	-	-	-	-	-
A_transverse_facial_artery_R_98	94	2	7.25133537742	0.029116	0.029116	1	9	1	-	-	-	-	-
A_transverse_facial_artery_R_99	2	125	3.40307789372	0.029116	0.029116	1	9	-1	-	-	-	-	-
A_buccal_R_100	108	91	4.85376243388	0.040434	0.040434	1	9	-1	-	-	-	-	-
A_inferior_alveolar_mental_branch_R_101	116	56	1.19313123318	0.05235	0.05235	1	9	-1	-	-	-	-	-
A_inferior_alveolar_mental_branch_R_102	56	126	1.14230801841	0.05235	0.05235	1	9	-1	-	-	-	-	-
A_inferior_alveolar_mental_branch_R_103	126	127	0.83724725746	0.05235	0.05235	1	9	-1	-	-	-	-	-
A_posterior_superior_alveolar_R_104	110	32	1.88742404048	0.059368	0.059368	1	9	1	-	-	-	-	-
A_posterior_superior_alveolar_R_105	32	34	0.422798568343	0.059368	0.059368	1	9	1	-	-	-	-	-
A_posterior_superior_alveolar_R_106	34	36	0.770960603362	0.059368	0.059368	1	9	1	-	-	-	-	-
A_posterior_superior_alveolar_R_107	36	128	0.251333147337	0.059368	0.059368	1	9	-1	-	-	-	-	-
A_posterior_superior_alveolar_R_108	128	38	0.399357965103	0.059368	0.059368	1	9	1	-	-	-	-	-
A_posterior_superior_alveolar_R_109	38	40	0.670707373243	0.059368	0.059368	1	9	1	-	-	-	-	-
A_posterior_superior_alveolar_R_110	40	129	0.219998067693	0.059368	0.059368	1	9	-1	-	-	-	-	-
A_posterior_superior_alveolar_R_111	129	42	0.279077573392	0.059368	0.059368	1	9	1	-	-	-	-	-
A_posterior_superior_alveolar_R_112	42	44	0.711127279455	0.059368	0.059368	1	9	1	-	-	-	-	-
A_posterior_superior_alveolar_R_113	44	46	0.534874752145	0.059368	0.059368	1	9	1	-	-	-	-	-
A_posterior_superior_alveolar_R_114	46	130	0.37848322184	0.059368	0.059368	1	9	-1	-	-	-	-	-
A_middle_superior_alveolar_R_115	122	128	1.82893221614	0.044254	0.044254	1	9	-1	-	-	-	-	-
A_anterior_superior_alveolar_R_116	121	129	1.89323318357	0.044254	0.044254	1	9	-1	-	-	-	-	-
T_sphenopalatine_posterior_lateral_nasal_branch_one_ORG06_T6_R_117	131	50	0.737563912564	0.067645	0.067645	1	9	-1	-	-	-	-	-
T_sphenopalatine_posterior_lateral_nasal_branch_one_ORG06_T6_R_118	50	132	2.12387537803	0.067645	0.067645	1	9	-1	8625251220.35724	8.364e-12	40	11	-
A_sphenopalatine_posterior_septal_branche_one_R_119	133	54	2.92878669701	0.048097	0.048097	1	9	-1	-	-	-	-	-
A_sphenopalatine_posterior_septal_branche_one_R_120	54	52	0.343546505977	0.048097	0.048097	1	9	-1	-	-	-	-	-
A_sphenopalatine_posterior_septal_branche_one_R_121	52	131	0.688252583025	0.048097	0.048097	1	9	-1	-	-	-	-	-
A_nasopalatine_R_122	74	133	1.53845841158	0.048097	0.048097	1	9	-1	-	-	-	-	-
A_sphenopalatine_R_123	111	72	1.44499761214	0.088941	0.088941	1	9	-1	-	-	-	-	-
A_sphenopalatine_R_124	72	123	0.384891906157	0.088941	0.088941	1	9	-1	-	-	-	-	-
A_sphenopalatine_R_125	123	131	0.415631069129	0.088941	0.088941	1	9	-1	-	-	-	-	-
A_lingual_R_126	81	134	1.67919413743	0.095069	0.095069	1	9	-1	-	-	-	-	-
A_lingual_R_127	134	135	1.76769800624	0.095069	0.095069	1	9	-1	-	-	-	-	-
A_lingual_R_128	135	136	0.692132908111	0.095069	0.095069	1	9	-1	-	-	-	-	-
A_lingual_R_129	136	137	1.88850989407	0.095069	0.095069	1	9	-1	-	-	-	-	-
T_dorsal_lingual_branch_two_ORG07_T6_R_130	136	138	2.13303105884	0.051962	0.051962	1	9	-1	5589435.31400671	1.2907224e-08	40	11	-
T_sublingual_ORG07_T7_R_131	137	139	2.51107226706	0.075614	0.075614	1	9	-1	1813923.09918177	3.9772409e-08	40	11	-
T_dorsal_lingual_branch_one_ORG07_T5_R_132	135	140	1.96914017241	0.051962	0.051962	1	9	-1	5589435.31400671	1.2907224e-08	40	11	-
T_deep_lingual_ORG07_T8_R_133	137	141	3.607867784	0.075614	0.075614	1	9	-1	1813923.09918177	3.9772409e-08	40	11	-
A_submental_R_134	87	57	2.97133818163	0.068041	0.068041	1	9	-1	-	-	-	-	-
A_submental_R_135	57	142	2.01067997298	0.068041	0.068041	1	9	-1	-	-	-	-	-
T_ascending_palatine_UAR03_T7_R_136	85	143	3.78197438575	0.062707	0.062707	1	9	-1	1764793.20246697	4.0879629e-08	40	11	-
P_facial_tonsillar_branch_UAR03_T8_R_137	86	144	2.31304084639	0.01436	0.01436	1	9	1	146953039.913961	4.90933e-10	40	11	-
T_nasal_septal_UAR03_T11_R_138	96	145	0.816071475344	0.046173	0.046173	1	9	-1	4420563.31691745	1.6320113e-08	40	11	-
T_posterior_tympanic_ORG04_T3_R_139	146	147	0.790284401155	0.030612	0.030612	1	9	-1	34601765100.8463	2.085e-12	42	15	-
T_posterior_tympanic_ORG04_T3_R_140	147	148	0.338305287475	0.030612	0.030612	1	9	-1	-	-	-	-	-
A_middle_meningeal_obrital_branch_R_141	149	150	3.82102690387	0.021689	0.021689	1	9	-1	-	-	-	-	-
T_middle_meningeal_frontal_branch_UAR10_T10_R_142	151	149	1.13099843072	0.06709	0.06709	1	9	-1	-	-	-	-	-
T_middle_meningeal_frontal_branch_UAR10_T10_R_143	149	152	7.86155618072	0.06709	0.06709	1	9	-1	1987195.83755734	3.630447e-08	40	11	-
A_middle_meningeal_orbital_anastomotic_branch_R_144	150	153	0.521291867375	0.01436	0.01436	1	9	-1	-	-	-	-	-
T_superior_tympanic_ORG04_T2_R_145	154	155	0.923179192108	0.030612	0.030612	1	9	-1	34601765100.8463	2.085e-12	42	15	-
P_pterygoid_branch_UAR03_T14_R_146	106	156	1.94707610683	0.0075	0.0075	1	9	1	1031473569.2792	6.9943e-11	40	11	-
T_caroticotympanic_ORG04_T4_R_147	157	158	0.570936507433	0.030612	0.030612	1	9	-1	34601765100.8463	2.085e-12	42	15	-
A_ophthalmic_R_148	159	160	1.20043101452	0.05585	0.05585	1	9	-1	-	-	-	-	-
A_ophthalmic_R_149	160	161	0.15152908186	0.05585	0.05585	1	9	-1	-	-	-	-	-
A_ophthalmic_R_150	161	162	0.209280721102	0.05585	0.05585	1	9	-1	-	-	-	-	-
A_ophthalmic_R_151	162	163	0.171756823776	0.05585	0.05585	1	9	-1	-	-	-	-	-
A_ophthalmic_R_152	163	164	0.230741670541	0.05585	0.05585	1	9	-1	-	-	-	-	-
A_ophthalmic_R_153	164	165	0.28954137766	0.05585	0.05585	1	9	-1	-	-	-	-	-
A_ophthalmic_R_154	165	58	0.603381711534	0.05585	0.05585	1	9	1	-	-	-	-	-
A_ophthalmic_R_155	58	166	0.885831251031	0.05585	0.05585	1	9	-1	-	-	-	-	-
A_ophthalmic_R_156	166	167	0.231140669924	0.05585	0.05585	1	9	-1	-	-	-	-	-
A_ophthalmic_R_157	167	98	0.122782380734	0.05585	0.05585	1	9	-1	-	-	-	-	-
T_lacrimal_UAR10_T8_R_158	161	168	0.440237551016	0.037585	0.037585	1	9	-1	-	-	-	-	-
T_lacrimal_UAR10_T8_R_159	168	169	0.238644932709	0.037585	0.037585	1	9	-1	-	-	-	-	-
T_lacrimal_UAR10_T8_R_160	169	170	0.444964687452	0.037585	0.037585	1	9	-1	-	-	-	-	-
T_lacrimal_UAR10_T8_R_161	170	171	1.73597128256	0.037585	0.037585	1	9	-1	-	-	-	-	-
T_lacrimal_UAR10_T8_R_162	171	172	0.690314423347	0.037585	0.037585	1	9	-1	11302392.3868905	6.383081e-09	40	11	-
P_short_posterior_ciliary_one_ORG02_T3_R_163	168	173	1.34226897839	0.022982	0.022982	1	9	1	25367230.3663947	2.843988e-09	66	17	12
P_central_retinal_ORG02_T1_R_164	160	174	1.63009045232	0.019847	0.019847	1	9	1	39386909.4602271	1.831677e-09	64	10	-
P_short_posterior_ciliary_two_ORG02_T4_R_165	162	175	1.33283837162	0.022982	0.022982	1	9	1	25367230.3663947	2.843988e-09	66	17	12
P_long_posterior_ciliary_one_ORG02_T2_R_166	163	176	1.1780136329	0.022058	0.022058	1	9	1	28690499.9815434	2.514564e-09	66	17	12
A_lacrimal_recurrent_meningeal_branch_R_167	170	153	0.636048438079	0.01436	0.01436	1	9	-1	-	-	-	-	-
P_ophthalmic_muscular_branch_UAR10_T2_R_168	164	177	0.581374996262	0.024092	0.024092	1	9	1	42913652.5819205	1.681145e-09	40	11	-
P_lacrimal_muscular_branch_UAR10_T7_R_169	169	178	0.880091109336	0.024092	0.024092	1	9	1	42913652.5819205	1.681145e-09	40	11	-
A_supraorbital_R_170	165	179	5.31902974186	0.018012	0.018012	1	9	-1	-	-	-	-	-
A_supratrochlear_R_171	98	180	2.7835408664	0.018929	0.018929	1	9	-1	-	-	-	-	-
A_supratrochlear_R_172	180	179	0.547809407264	0.018929	0.018929	1	9	-1	-	-	-	-	-
A_angular_R_173	94	99	2.1818153175	0.038533	0.017097	1	9	-1	-	-	-	-	-
A_lateral_palpebral_R_174	181	171	0.886429824734	0.02539	0.02539	1	9	-1	-	-	-	-	-
A_inferior_palpebral_arch_R_175	182	181	3.8249845193	0.036638	0.036638	1	9	-1	-	-	-	-	-
A_superior_palpebral_arch_R_176	182	181	3.63636210957	0.032865	0.032865	1	9	-1	-	-	-	-	-
A_medial_palpebral_R_177	167	182	1.26716846189	0.036638	0.036638	1	9	-1	-	-	-	-	-
T_anterior_ethmoidal_UAR10_T4_R_178	166	183	1.23430749533	0.027622	0.027622	1	9	-1	-	-	-	-	-
T_anterior_ethmoidal_UAR10_T4_R_179	183	184	0.629486891606	0.027622	0.027622	1	9	-1	-	-	-	-	-
T_anterior_ethmoidal_UAR10_T4_R_180	184	185	0.541060674186	0.027622	0.027622	1	9	-1	28474013.1747154	2.533682e-09	40	11	-
T_anterior_ethmoidal_lateral_nasal_branch_UAR10_T5_R_181	183	186	1.23236582021	0.027622	0.027622	1	9	-1	28474013.1747154	2.533682e-09	40	11	-
T_anterior_ethmoidal_anterior_septal_branch_UAR10_T6_R_182	184	187	1.75811160173	0.027622	0.027622	1	9	-1	28474013.1747154	2.533682e-09	40	11	-
T_ascending_pharyngeal_UAR03_T3_R_183	82	66	2.18246588575	0.057411	0.057411	1	9	1	-	-	-	-	-
T_ascending_pharyngeal_UAR03_T3_R_184	66	68	0.52058813513	0.057411	0.057411	1	9	1	-	-	-	-	-
T_ascending_pharyngeal_UAR03_T3_R_185	68	70	1.08240699477	0.057411	0.057411	1	9	1	-	-	-	-	-
T_ascending_pharyngeal_UAR03_T3_R_186	70	188	3.17527842107	0.057411	0.057411	1	9	-1	2299622.55384786	3.1372144e-08	40	11	-
T_perforator_UAR03_T1_R_187	89	189	0.646007572381	0.02539	0.02539	1	9	1	26586048.4300795	2.713607e-09	40	11	-
T_perforator_UAR03_T2_R_188	92	190	0.686105012767	0.02539	0.02539	1	9	1	26586048.4300795	2.713607e-09	40	11	-
T_perforator_UAR05_T1_R_189	120	191	0.413621491918	0.02539	0.02539	1	9	1	11144559.2797462	6.473481e-09	40	11	-
T_perforator_UAR06_T1_R_190	126	192	0.511889519428	0.02539	0.02539	1	9	1	7035613.85429137	1.0254129e-08	40	11	-
T_perforator_UAR10_T1_R_191	180	193	0.523208219314	0.02539	0.02539	1	9	1	36662826.3490062	1.967772e-09	40	11	-
T_posterior_auricular_UAR07_T3_R_192	78	148	1.28160391218	0.05585	0.05585	1	8	-1	-	-	-	-	-
T_posterior_auricular_UAR07_T3_R_193	148	194	0.526985853663	0.05585	0.05585	1	8	-1	-	-	-	-	-
T_posterior_auricular_UAR07_T3_R_194	194	195	0.55123083081	0.05585	0.05585	1	8	-1	-	-	-	-	-
T_posterior_auricular_UAR07_T3_R_195	195	196	0.732532489857	0.05585	0.05585	1	8	-1	-	-	-	-	-
T_posterior_auricular_UAR07_T3_R_196	196	197	0.994765485995	0.05585	0.05585	1	8	-1	-	-	-	-	-
T_posterior_auricular_UAR07_T3_R_197	197	198	0.304450503347	0.05585	0.05585	1	8	-1	-	-	-	-	-
T_posterior_auricular_UAR07_T3_R_198	198	199	0.807913774969	0.05585	0.05585	1	8	-1	1030443.81384237	7.0012639e-08	42	15	-
T_posterior_auricular_auricular_branch_UAR07_T6_R_199	198	200	0.725436780343	0.030612	0.030612	1	8	-1	6257757.57676961	1.1528745e-08	42	15	-
T_stylomastoid_UAR07_T4_R_200	147	201	0.78888941124	0.029116	0.029116	1	8	-1	7272750.96414829	9.91978e-09	42	15	-
P_posterior_auricular_parotid_branch_UAR07_T5_R_201	194	202	1.09758514223	0.021689	0.021689	1	8	1	17594432.4594677	4.100393e-09	42	15	-
T_perforator_UAR07_T2_R_202	196	203	0.710171281651	0.02539	0.02539	1	8	1	10967452.094067	6.578017e-09	42	15	-
T_perforator_UAR07_T1_R_203	195	204	0.759593993165	0.02539	0.02539	1	8	1	10967452.094067	6.578017e-09	42	15	-
A_superficial_temporal_parietal_branch_R_204	205	206	2.79941436882	0.063691	0.063691	1	8	-1	-	-	-	-	-
A_superficial_temporal_parietal_branch_R_205	206	207	4.0864872875	0.063691	0.063691	1	8	-1	-	-	-	-	-
A_superficial_temporal_parietal_branch_R_206	207	208	6.0430102727	0.063691	0.063691	1	8	-1	-	-	-	-	-
A_superficial_temporal_frontal_branch_R_207	179	209	6.87796698044	0.024251	0.0450655486875	1	8	-1	-	-	-	-	-
A_superficial_temporal_frontal_branch_R_208	209	210	3.77097400249	0.0450655486875	0.0564775141997	1	8	-1	-	-	-	-	-
A_superficial_temporal_frontal_branch_R_209	210	205	2.38362685127	0.0564775141997	0.063691	1	8	-1	-	-	-	-	-
A_superficial_temporal_frontal_anastomotic_branch_R_210	209	207	9.18296986791	0.061448	0.061448	1	8	-1	-	-	-	-	-
A_superficial_temporal_R_211	205	211	0.813780321677	0.083585	0.0859954862124	1	8	-1	-	-	-	-	-
A_superficial_temporal_R_212	211	212	0.380099540096	0.0859954862124	0.0871213732318	1	8	-1	-	-	-	-	-
A_superficial_temporal_R_213	212	213	0.786295239645	0.0871213732318	0.0894504463042	1	8	-1	-	-	-	-	-
A_superficial_temporal_R_214	213	214	2.35414376104	0.0894504463042	0.0964236194407	1	8	-1	-	-	-	-	-
A_superficial_temporal_R_215	214	125	0.612012597186	0.0964236194407	0.0982364525703	1	8	-1	-	-	-	-	-
A_superficial_temporal_R_216	125	215	0.27181862915	0.0982364525703	0.0990416023636	1	8	-1	-	-	-	-	-
A_superficial_temporal_R_217	215	77	0.532867157512	0.0990416023636	0.10062	1	8	-1	-	-	-	-	-
T_deep_auricular_UAR09_T6_R_218	101	216	2.39274736034	0.032865	0.032865	1	8	-1	8300281.10432027	8.691765e-09	38	16	-
T_posterior_deep_temporal_UAR09_T8_R_219	107	217	3.49268763367	0.0395	0.0395	1	8	-1	4780820.34296244	1.5090316e-08	38	16	-
P_anterior_deep_temporal_UAR09_T9_R_220	109	218	4.04639846712	0.03	0.03	1	8	1	10912642.9679354	6.611056e-09	38	16	-
T_middle_temporal_UAR09_T10_R_221	212	219	2.71861474122	0.043106	0.043106	1	8	-1	3678582.80875854	1.9611925e-08	38	16	-
P_zygomatico_orbital_UAR09_T18_R_222	213	220	5.74350650275	0.02539	0.02539	1	8	1	18001372.0540865	4.0077e-09	38	16	-
P_superficial_temporal_parotid_branch_UAR09_T4_R_223	215	221	1.10314507867	0.021689	0.021689	1	8	1	28878532.7772892	2.498191e-09	38	16	-
T_superficial_temporal_anterior_auricular_branch_UAR09_T5_R_224	222	214	1.01059479533	0.036638	0.036638	1	8	-1	5990987.80697256	1.2042103e-08	38	16	-
T_middle_meningeal_parietal_branch_UAR09_T12_R_225	151	223	8.92157839863	0.06709	0.06709	1	8	-1	975709.054059634	7.3940168e-08	38	16	-
T_middle_meningeal_petrosal_branch_UAR09_T11_R_226	224	225	0.821745197222	0.030612	0.030612	1	8	-1	10271138.7656323	7.023962e-09	38	16	-
T_perforator_UAR09_T3_R_227	206	226	0.796931454446	0.02539	0.02539	1	8	1	18001372.0540865	4.0077e-09	38	16	-
T_perforator_UAR09_T1_R_228	211	227	0.800032499571	0.02539	0.02539	1	8	1	18001372.0540865	4.0077e-09	38	16	-
T_perforator_UAR09_T2_R_229	210	228	0.834755200575	0.02539	0.02539	1	8	1	18001372.0540865	4.0077e-09	38	16	-
A_middle_meningeal_R_230	104	224	2.52399508744	0.08569	0.08569	1	8	-1	-	-	-	-	-
A_middle_meningeal_R_231	224	154	0.132111014353	0.08569	0.08569	1	8	-1	-	-	-	-	-
A_middle_meningeal_R_232	154	151	5.74784355937	0.08569	0.08569	1	8	-1	-	-	-	-	-
A_occipital_R_233	80	229	2.61445803586	0.089959	0.089959	1	8	-1	-	-	-	-	-
A_occipital_R_234	229	230	3.71932498519	0.089959	0.089959	1	8	-1	-	-	-	-	-
A_occipital_R_235	230	231	0.205483482594	0.089959	0.089959	1	8	-1	-	-	-	-	-
A_occipital_R_236	231	232	0.458878896713	0.089959	0.089959	1	8	-1	-	-	-	-	-
A_occipital_R_237	232	233	0.374036187411	0.089959	0.089959	1	8	-1	-	-	-	-	-
A_occipital_R_238	233	234	0.46826323848	0.089959	0.089959	1	8	-1	-	-	-	-	-
A_occipital_R_239	234	235	0.947113931315	0.089959	0.089959	1	8	-1	-	-	-	-	-
A_occipital_R_240	235	236	1.03430613354	0.089959	0.089959	1	8	-1	-	-	-	-	-
A_occipital_R_241	236	237	0.681006036964	0.089959	0.089959	1	8	-1	-	-	-	-	-
A_occipital_R_242	237	238	0.887848416061	0.089959	0.089959	1	8	-1	-	-	-	-	-
A_occipital_R_243	238	239	1.39709628772	0.089959	0.089959	1	8	-1	-	-	-	-	-
A_occipital_R_244	239	208	5.48779650454	0.089959	0.089959	1	8	-1	-	-	-	-	-
P_occipital_mastoid_branch_UAR08_T3_R_245	231	240	0.667616564115	0.021689	0.021689	1	8	1	4791027.92914049	1.5058165e-08	42	15	-
T_occipital_auricular_branch_UAR08_T4_R_246	232	241	1.68147541532	0.025762	0.025762	1	8	-1	2858963.17307792	2.5234355e-08	42	15	-
T_occipital_sternocleidomastoid_branch_two_UAR08_T6_R_247	234	242	1.05494114642	0.025762	0.025762	1	8	-1	2858963.17307792	2.5234355e-08	42	15	-
T_occipital_sternocleidomastoid_branch_one_UAR08_T5_R_248	233	243	0.940685950426	0.025762	0.025762	1	8	-1	2858963.17307792	2.5234355e-08	42	15	-
A_occipital_descending_branch_R_249	244	235	3.76022436423	0.048097	0.048097	1	8	-1	-	-	-	-	-
T_perforator_UAR08_T1_R_250	229	245	0.724556092177	0.02539	0.02539	1	8	1	2986477.0810492	2.4156921e-08	42	15	-
T_perforator_UAR08_T2_R_251	236	246	0.726937406099	0.02539	0.02539	1	8	1	2986477.0810492	2.4156921e-08	42	15	-
A_occipital_branch_one_R_252	237	247	3.64628374968	0.025762	0.025762	1	8	-1	-	-	-	-	-
A_occipital_branch_two_R_253	238	248	2.67651040038	0.025762	0.025762	1	8	-1	-	-	-	-	-
A_posterior_auricular_occipital_branch_R_254	197	247	5.86219105892	0.025762	0.025762	1	8	-1	-	-	-	-	-
A_posterior_auricular_occipital_branch_R_255	247	248	1.82215267053	0.025762	0.025762	1	8	-1	-	-	-	-	-
A_posterior_auricular_occipital_branch_R_256	248	239	1.84031119645	0.025762	0.025762	1	8	-1	-	-	-	-	-
P_superior_hypophysial_ORG10_T2_L_257	249	250	0.839303364563	0.008928	0.008928	1	9	1	1527479167.25538	4.7231e-11	20	306	-
T_inferior_hypophysial_ORG10_T1_L_258	251	252	0.761323506993	0.036638	0.036638	1	9	-1	22102559.3590465	3.26406e-09	20	306	-
P_internal_carotid_tentorial_branch_UAL09_T13_L_259	253	254	2.22445860762	0.022243	0.022243	1	9	1	26774022.567441	2.694556e-09	37	7	-
P_internal_carotid_nerve_branch_UAL09_T17_L_260	255	256	0.735515140595	0.008928	0.008928	1	9	1	414029385.365549	1.74249e-10	37	7	-
T_internal_carotid_meningeal_branch_UAL09_T14_L_261	257	258	0.461637848949	0.029116	0.029116	1	9	-1	-	-	-	-	-
T_internal_carotid_meningeal_branch_UAL09_T14_L_262	258	259	1.02937246895	0.029116	0.029116	1	9	-1	11937093.0311766	6.04369e-09	37	7	-
T_internal_carotid_trigeminal_ganglion_branch_UAL09_T16_L_263	260	261	0.818627050984	0.036638	0.036638	1	9	-1	5990987.80697256	1.2042103e-08	37	7	-
P_internal_carotid_cavernous_sinus_branch_UAL09_T15_L_264	258	262	0.660486667385	0.02539	0.02539	1	9	1	18001372.0540865	4.0077e-09	37	7	-
T_perforator_UAL10_T1_L_265	263	264	0.523231285591	0.02539	0.02539	1	9	1	36662826.3490062	1.967772e-09	39	3	-
T_perforator_UAL04_T1_L_266	265	266	0.895559083471	0.02539	0.02539	1	9	1	1511399.4840215	4.7733304e-08	37	7	-
T_perforator_UAL06_T1_L_267	267	268	0.511901336972	0.02539	0.02539	1	9	1	7035613.85429137	1.0254129e-08	39	3	-
T_perforator_UAL05_T1_L_268	269	270	0.413537114943	0.02539	0.02539	1	9	1	11144559.2797462	6.473481e-09	39	3	-
T_perforator_UAL03_T2_L_269	271	272	0.686114615735	0.02539	0.02539	1	9	1	26586048.4300795	2.713607e-09	39	3	-
T_perforator_UAL03_T1_L_270	273	274	0.646011011406	0.02539	0.02539	1	9	1	26586048.4300795	2.713607e-09	39	3	-
T_ascending_pharyngeal_UAL03_T3_L_271	275	276	2.18259334792	0.057411	0.057411	1	9	-1	-	-	-	-	-
T_ascending_pharyngeal_UAL03_T3_L_272	276	277	0.520555358869	0.057411	0.057411	1	9	-1	-	-	-	-	-
T_ascending_pharyngeal_UAL03_T3_L_273	277	278	1.08243598774	0.057411	0.057411	1	9	-1	-	-	-	-	-
T_ascending_pharyngeal_UAL03_T3_L_274	278	279	3.17517279548	0.057411	0.057411	1	9	-1	2299622.55384786	3.1372144e-08	39	3	-
T_anterior_ethmoidal_anterior_septal_branch_UAL10_T6_L_275	280	281	1.75808035928	0.027622	0.027622	1	9	-1	28474013.1747154	2.533682e-09	39	3	-
T_anterior_ethmoidal_lateral_nasal_branch_UAL10_T5_L_276	282	283	1.232369896	0.027622	0.027622	1	9	-1	28474013.1747154	2.533682e-09	39	3	-
T_anterior_ethmoidal_UAL10_T4_L_277	284	282	1.23426317679	0.027622	0.027622	1	9	-1	-	-	-	-	-
T_anterior_ethmoidal_UAL10_T4_L_278	282	280	0.629494382323	0.027622	0.027622	1	9	-1	-	-	-	-	-
T_anterior_ethmoidal_UAL10_T4_L_279	280	285	0.541144667145	0.027622	0.027622	1	9	-1	28474013.1747154	2.533682e-09	39	3	-
A_medial_palpebral_L_280	286	287	1.26713602627	0.036638	0.036638	1	9	-1	-	-	-	-	-
A_superior_palpebral_arch_L_281	287	288	3.63635896952	0.032865	0.032865	1	9	-1	-	-	-	-	-
A_inferior_palpebral_arch_L_282	287	288	3.82495698823	0.036638	0.036638	1	9	-1	-	-	-	-	-
A_lateral_palpebral_L_283	288	289	0.886481998102	0.02539	0.02539	1	9	-1	-	-	-	-	-
A_angular_L_284	290	291	2.18179456643	0.038533	0.017097	1	9	-1	-	-	-	-	-
A_supratrochlear_L_285	292	263	2.78357488116	0.018929	0.018929	1	9	1	-	-	-	-	-
A_supratrochlear_L_286	263	293	0.547808033403	0.018929	0.018929	1	9	-1	-	-	-	-	-
A_supraorbital_L_287	294	293	5.31910407571	0.018012	0.018012	1	9	-1	-	-	-	-	-
P_lacrimal_muscular_branch_UAL10_T7_L_288	295	296	0.88002799876	0.024092	0.024092	1	9	1	42913652.5819205	1.681145e-09	39	3	-
P_ophthalmic_muscular_branch_UAL10_T2_L_289	297	298	0.581356048738	0.024092	0.024092	1	9	1	42913652.5819205	1.681145e-09	39	3	-
A_lacrimal_recurrent_meningeal_branch_L_290	299	300	0.636064190433	0.01436	0.01436	1	9	-1	-	-	-	-	-
P_long_posterior_ciliary_one_ORG03_T2_L_291	301	302	1.17803097391	0.022058	0.022058	1	9	1	28690499.9815434	2.514564e-09	67	8	4
P_short_posterior_ciliary_two_ORG03_T4_L_292	303	304	1.3327929602	0.022982	0.022982	1	9	1	25367230.3663947	2.843988e-09	67	8	4
P_central_retinal_ORG03_T1_L_293	305	306	1.63007836154	0.019847	0.019847	1	9	1	39386909.4602271	1.831677e-09	65	2	-
P_short_posterior_ciliary_one_ORG03_T3_L_294	307	308	1.34235884673	0.022982	0.022982	1	9	1	25367230.3663947	2.843988e-09	67	8	4
T_lacrimal_UAL10_T8_L_295	309	307	0.440152723763	0.037585	0.037585	1	9	1	-	-	-	-	-
T_lacrimal_UAL10_T8_L_296	307	295	0.238739794505	0.037585	0.037585	1	9	1	-	-	-	-	-
T_lacrimal_UAL10_T8_L_297	295	299	0.444977077902	0.037585	0.037585	1	9	-1	-	-	-	-	-
T_lacrimal_UAL10_T8_L_298	299	289	1.73588118541	0.037585	0.037585	1	9	-1	-	-	-	-	-
T_lacrimal_UAL10_T8_L_299	289	310	0.69038722547	0.037585	0.037585	1	9	-1	11302392.3868905	6.383081e-09	39	3	-
A_ophthalmic_L_300	311	305	1.20042699716	0.05585	0.05585	1	9	1	-	-	-	-	-
A_ophthalmic_L_301	305	309	0.151518886408	0.05585	0.05585	1	9	-1	-	-	-	-	-
A_ophthalmic_L_302	309	303	0.20934921852	0.05585	0.05585	1	9	1	-	-	-	-	-
A_ophthalmic_L_303	303	301	0.171687622333	0.05585	0.05585	1	9	1	-	-	-	-	-
A_ophthalmic_L_304	301	297	0.230752321744	0.05585	0.05585	1	9	1	-	-	-	-	-
A_ophthalmic_L_305	297	294	0.28953964618	0.05585	0.05585	1	9	-1	-	-	-	-	-
A_ophthalmic_L_306	294	312	0.603377876859	0.05585	0.05585	1	9	-1	-	-	-	-	-
A_ophthalmic_L_307	312	284	0.885834307731	0.05585	0.05585	1	9	-1	-	-	-	-	-
A_ophthalmic_L_308	284	286	0.231134391507	0.05585	0.05585	1	9	-1	-	-	-	-	-
A_ophthalmic_L_309	286	292	0.122802051379	0.05585	0.05585	1	9	-1	-	-	-	-	-
T_caroticotympanic_ORG05_T4_L_310	313	314	0.570917005249	0.030612	0.030612	1	9	-1	34601765100.8463	2.085e-12	41	6	-
P_pterygoid_branch_UAL03_T14_L_311	315	316	1.94707595135	0.0075	0.0075	1	9	1	1031473569.2792	6.9943e-11	39	3	-
T_superior_tympanic_ORG05_T2_L_312	317	318	0.923163214745	0.030612	0.030612	1	9	-1	34601765100.8463	2.085e-12	41	6	-
A_middle_meningeal_orbital_anastomotic_branch_L_313	319	300	0.521317124183	0.01436	0.01436	1	9	-1	-	-	-	-	-
T_middle_meningeal_frontal_branch_UAL10_T10_L_314	320	321	1.13101288164	0.06709	0.06709	1	9	-1	-	-	-	-	-
T_middle_meningeal_frontal_branch_UAL10_T10_L_315	321	322	7.86148440629	0.06709	0.06709	1	9	-1	1987195.83755734	3.630447e-08	39	3	-
A_middle_meningeal_obrital_branch_L_316	321	319	3.82094380768	0.021689	0.021689	1	9	-1	-	-	-	-	-
T_posterior_tympanic_ORG05_T3_L_317	323	324	0.790278261877	0.030612	0.030612	1	9	-1	34601765100.8463	2.085e-12	41	6	-
T_posterior_tympanic_ORG05_T3_L_318	324	325	0.338420481608	0.030612	0.030612	1	9	-1	-	-	-	-	-
T_nasal_septal_UAL03_T11_L_319	326	327	0.816073580111	0.046173	0.046173	1	9	-1	4420563.31691745	1.6320113e-08	39	3	-
P_facial_tonsillar_branch_UAL03_T8_L_320	328	329	2.31300924424	0.01436	0.01436	1	9	1	146953039.913961	4.90933e-10	39	3	-
T_ascending_palatine_UAL03_T7_L_321	330	331	3.78189673596	0.062707	0.062707	1	9	-1	1764793.20246697	4.0879629e-08	39	3	-
A_submental_L_322	332	333	2.97131381551	0.068041	0.068041	1	9	-1	-	-	-	-	-
A_submental_L_323	333	142	1.96753764983	0.068041	0.068041	1	9	-1	-	-	-	-	-
T_deep_lingual_ORG07_T4_L_324	334	335	3.60786758574	0.075614	0.075614	1	9	-1	1813923.09918177	3.9772409e-08	39	3	-
T_dorsal_lingual_branch_one_ORG07_T1_L_325	336	337	1.96911346601	0.051962	0.051962	1	9	-1	5589435.31400671	1.2907224e-08	39	3	-
T_sublingual_ORG07_T3_L_326	334	338	2.51106029011	0.075614	0.075614	1	9	-1	1813923.09918177	3.9772409e-08	39	3	-
T_dorsal_lingual_branch_two_ORG07_T2_L_327	339	340	2.13298881172	0.051962	0.051962	1	9	-1	5589435.31400671	1.2907224e-08	39	3	-
A_lingual_L_328	341	342	1.67919804909	0.095069	0.095069	1	9	-1	-	-	-	-	-
A_lingual_L_329	342	336	1.76770394796	0.095069	0.095069	1	9	-1	-	-	-	-	-
A_lingual_L_330	336	339	0.692078195625	0.095069	0.095069	1	9	-1	-	-	-	-	-
A_lingual_L_331	339	334	1.88857647225	0.095069	0.095069	1	9	-1	-	-	-	-	-
A_sphenopalatine_L_332	343	344	1.44498600375	0.088941	0.088941	1	9	-1	-	-	-	-	-
A_sphenopalatine_L_333	344	345	0.38494259732	0.088941	0.088941	1	9	-1	-	-	-	-	-
A_sphenopalatine_L_334	345	346	0.415605612343	0.088941	0.088941	1	9	-1	-	-	-	-	-
A_nasopalatine_L_335	347	348	1.53847952193	0.048097	0.048097	1	9	-1	-	-	-	-	-
A_sphenopalatine_posterior_septal_branche_one_L_336	348	349	2.92878269272	0.048097	0.048097	1	9	-1	-	-	-	-	-
A_sphenopalatine_posterior_septal_branche_one_L_337	349	350	0.343544235548	0.048097	0.048097	1	9	-1	-	-	-	-	-
A_sphenopalatine_posterior_septal_branche_one_L_338	350	346	0.688211917766	0.048097	0.048097	1	9	-1	-	-	-	-	-
T_sphenopalatine_posterior_lateral_nasal_branch_one_ORG06_T1_L_339	346	351	0.737599302954	0.067645	0.067645	1	9	-1	-	-	-	-	-
T_sphenopalatine_posterior_lateral_nasal_branch_one_ORG06_T1_L_340	351	352	2.12389425023	0.067645	0.067645	1	9	-1	8625251220.35724	8.364e-12	39	3	-
A_anterior_superior_alveolar_L_341	353	354	1.89317321757	0.044254	0.044254	1	9	-1	-	-	-	-	-
A_middle_superior_alveolar_L_342	355	356	1.82903208894	0.044254	0.044254	1	9	-1	-	-	-	-	-
A_posterior_superior_alveolar_L_343	357	358	1.8874247545	0.059368	0.059368	1	9	-1	-	-	-	-	-
A_posterior_superior_alveolar_L_344	358	359	0.422787832567	0.059368	0.059368	1	9	-1	-	-	-	-	-
A_posterior_superior_alveolar_L_345	359	360	0.770958693125	0.059368	0.059368	1	9	-1	-	-	-	-	-
A_posterior_superior_alveolar_L_346	360	356	0.251344303978	0.059368	0.059368	1	9	-1	-	-	-	-	-
A_posterior_superior_alveolar_L_347	356	361	0.399347070905	0.059368	0.059368	1	9	-1	-	-	-	-	-
A_posterior_superior_alveolar_L_348	361	362	0.670705938802	0.059368	0.059368	1	9	-1	-	-	-	-	-
A_posterior_superior_alveolar_L_349	362	354	0.220076338814	0.059368	0.059368	1	9	-1	-	-	-	-	-
A_posterior_superior_alveolar_L_350	354	363	0.27899547375	0.059368	0.059368	1	9	-1	-	-	-	-	-
A_posterior_superior_alveolar_L_351	363	364	0.711219224666	0.059368	0.059368	1	9	-1	-	-	-	-	-
A_posterior_superior_alveolar_L_352	364	365	0.534775122024	0.059368	0.059368	1	9	-1	-	-	-	-	-
A_posterior_superior_alveolar_L_353	365	130	0.316400593824	0.059368	0.059368	1	9	-1	-	-	-	-	-
A_inferior_alveolar_mental_branch_L_354	366	367	1.1930779726	0.05235	0.05235	1	9	-1	-	-	-	-	-
A_inferior_alveolar_mental_branch_L_355	367	267	1.14229611338	0.05235	0.05235	1	9	1	-	-	-	-	-
A_inferior_alveolar_mental_branch_L_356	267	127	0.734676356871	0.05235	0.05235	1	9	-1	-	-	-	-	-
A_buccal_L_357	368	369	4.85377259474	0.040434	0.040434	1	9	-1	-	-	-	-	-
A_transverse_facial_artery_L_358	290	265	7.25134689791	0.029116	0.029116	1	9	1	-	-	-	-	-
A_transverse_facial_artery_L_359	265	370	3.40316345361	0.029116	0.029116	1	9	-1	-	-	-	-	-
A_artery_of_pterygoid_canal_L_360	345	371	4.17543798071	0.018012	0.018012	1	9	-1	-	-	-	-	-
A_infra_orbital_L_361	372	269	0.383126006567	0.048096	0.048096	1	9	1	-	-	-	-	-
A_infra_orbital_L_362	269	353	1.45892370903	0.048096	0.048096	1	9	-1	-	-	-	-	-
A_infra_orbital_L_363	353	355	0.603942531584	0.048096	0.048096	1	9	-1	-	-	-	-	-
A_infra_orbital_L_364	355	343	2.26560158672	0.048096	0.048096	1	9	-1	-	-	-	-	-
T_anterior_tympanic_ORG05_T1_L_365	373	374	1.27338755638	0.036638	0.036638	1	9	-1	20182645522.4491	3.575e-12	41	6	-
T_mylohyoid_branch_UAL03_T9_L_366	375	376	7.6226005481	0.051962	0.051962	1	9	-1	3101589.50491984	2.3260361e-08	39	3	-
A_inferior_alveolar_L_367	377	375	1.51926728918	0.065665	0.065665	1	9	-1	-	-	-	-	-
A_inferior_alveolar_L_368	375	378	3.25428039928	0.065665	0.065665	1	9	-1	-	-	-	-	-
A_inferior_alveolar_L_369	378	379	0.698594383515	0.065665	0.065665	1	9	-1	-	-	-	-	-
A_inferior_alveolar_L_370	379	380	1.14882806137	0.065665	0.065665	1	9	-1	-	-	-	-	-
A_inferior_alveolar_L_371	380	381	0.636441562592	0.065665	0.065665	1	9	-1	-	-	-	-	-
A_inferior_alveolar_L_372	381	366	0.812570382818	0.065665	0.065665	1	9	-1	-	-	-	-	-
A_inferior_alveolar_L_373	366	382	0.587834608775	0.065665	0.065665	1	9	-1	-	-	-	-	-
A_inferior_alveolar_L_374	382	383	0.612926409605	0.065665	0.065665	1	9	-1	-	-	-	-	-
A_inferior_alveolar_L_375	383	384	0.563078549876	0.065665	0.065665	1	9	-1	-	-	-	-	-
A_inferior_alveolar_L_376	384	385	0.432989221346	0.065665	0.065665	1	9	-1	-	-	-	-	-
A_inferior_alveolar_L_377	385	117	0.302469321246	0.065665	0.065665	1	9	-1	-	-	-	-	-
T_masseteric_UAL03_T13_L_378	386	387	1.64133187281	0.035504	0.035504	1	9	-1	9723218.36969247	7.419775e-09	39	3	-
A_maxillary_L_379	388	389	0.69467928236	0.136083	0.130960188024	1	9	-1	-	-	-	-	-
A_maxillary_L_380	389	373	0.247696993909	0.130960188024	0.129133582338	1	9	-1	-	-	-	-	-
A_maxillary_L_381	373	377	0.237217891258	0.129133582338	0.127384253281	1	9	-1	-	-	-	-	-
A_maxillary_L_382	377	390	0.154896092329	0.127384253281	0.126241994433	1	9	-1	-	-	-	-	-
A_maxillary_L_383	390	391	0.332816696057	0.126241994433	0.123787685805	1	9	-1	-	-	-	-	-
A_maxillary_L_384	391	386	0.203427085771	0.123787685805	0.122287542159	1	9	-1	-	-	-	-	-
A_maxillary_L_385	386	315	0.258980101203	0.122287542159	0.120377730829	1	9	1	-	-	-	-	-
A_maxillary_L_386	315	392	0.122615316027	0.120377730829	0.119473521901	1	9	-1	-	-	-	-	-
A_maxillary_L_387	392	368	0.17891828287	0.119473521901	0.11815411488	1	9	-1	-	-	-	-	-
A_maxillary_L_388	368	393	1.61238806749	0.11815411488	0.106263792091	1	9	-1	-	-	-	-	-
A_maxillary_L_389	393	357	0.853046950541	0.106263792091	0.0999731206325	1	9	-1	-	-	-	-	-
A_maxillary_L_390	357	343	0.33102833699	0.0999731206325	0.097532	1	9	-1	-	-	-	-	-
T_dorsal_nasal_UAL10_T9_L_391	292	291	0.78126493678	0.017097	0.017097	1	9	-1	-	-	-	-	-
T_dorsal_nasal_UAL10_T9_L_392	291	394	1.14231047164	0.017097	0.017097	1	9	-1	120075473.905773	6.00823e-10	39	3	-
A_facial_superior_labial_branch_L_393	395	396	2.54750171926	0.063691	0.063691	1	9	-1	-	-	-	-	-
A_facial_superior_labial_branch_L_394	396	326	1.2264397076	0.063691	0.063691	1	9	-1	-	-	-	-	-
A_facial_superior_labial_branch_L_395	326	97	0.230789629899	0.063691	0.063691	1	9	-1	-	-	-	-	-
A_facial_inferior_labial_branch_L_396	397	95	4.65064995054	0.05585	0.05585	1	9	-1	-	-	-	-	-
A_facial_L_397	398	330	1.0244140773	0.070822	0.0685956089309	1	9	-1	-	-	-	-	-
A_facial_L_398	330	328	0.475956365537	0.0685956089309	0.067561198115	1	9	1	-	-	-	-	-
A_facial_L_399	328	399	3.36921623508	0.067561198115	0.0602387753741	1	9	-1	-	-	-	-	-
A_facial_L_400	399	332	0.338800217198	0.0602387753741	0.0595024502937	1	9	-1	-	-	-	-	-
A_facial_L_401	332	397	2.16863868696	0.0595024502937	0.0547892801882	1	9	-1	-	-	-	-	-
A_facial_L_402	397	273	0.948704552837	0.0547892801882	0.0527274309902	1	9	1	-	-	-	-	-
A_facial_L_403	273	395	1.58862614953	0.0527274309902	0.0492748202249	1	9	-1	-	-	-	-	-
A_facial_L_404	395	369	0.244624201934	0.0492748202249	0.0487431708161	1	9	-1	-	-	-	-	-
A_facial_L_405	369	271	0.570055595414	0.0487431708161	0.0475042512087	1	9	1	-	-	-	-	-
A_facial_L_406	271	372	2.53652321353	0.0475042512087	0.041991546186	1	9	-1	-	-	-	-	-
A_facial_L_407	372	290	1.59135717398	0.041991546186	0.038533	1	9	-1	-	-	-	-	-
A_external_carotid_L_408	388	400	0.407607443851	0.157984	0.162564416079	1	9	-1	-	-	-	-	-
A_external_carotid_L_409	400	398	2.93821096885	0.162564416079	0.195582038714	1	9	-1	-	-	-	-	-
A_external_carotid_L_410	398	401	0.228312290268	0.195582038714	0.198147657427	1	9	-1	-	-	-	-	-
A_external_carotid_L_411	401	341	0.343849957321	0.198147657427	0.202011610102	1	9	-1	-	-	-	-	-
A_external_carotid_L_412	341	275	0.83361178455	0.202011610102	0.211379174112	1	9	-1	-	-	-	-	-
A_external_carotid_L_413	275	402	0.532520575609	0.211379174112	0.217363279269	1	9	-1	-	-	-	-	-
A_external_carotid_L_414	402	403	0.817251722928	0.217363279269	0.226547	1	9	-1	-	-	-	-	-
T_accessory_meningeal_UAL09_T7_L_415	391	404	2.62879724759	0.041387	0.041387	1	9	-1	4156251.97991023	1.7357968e-08	37	7	-
A_greater_palatine_L_416	405	347	4.39468410163	0.057802	0.048097	1	9	-1	-	-	-	-	-
A_descending_palatine_L_417	344	406	2.3259502587	0.06192	0.06192	1	9	-1	-	-	-	-	-
A_descending_palatine_L_418	406	405	0.366868957785	0.06192	0.06192	1	9	-1	-	-	-	-	-
P_ascending_pharyngeal_pharyngeal_branch_3_UAL03_T6_L_419	278	407	0.882724933914	0.024871	0.024871	1	9	1	28285388.7277991	2.550578e-09	39	3	-
P_ascending_pharyngeal_pharyngeal_branch_2_UAL03_T5_L_420	277	408	0.802701152837	0.024871	0.024871	1	9	1	28285388.7277991	2.550578e-09	39	3	-
P_ascending_pharyngeal_pharyngeal_branch_1_UAL03_T4_L_421	276	409	0.849402956082	0.024871	0.024871	1	9	1	28285388.7277991	2.550578e-09	39	3	-
T_lateral_nasal_UAL03_T10_L_422	396	410	0.77103179293	0.05546	0.05546	1	9	-1	2550952.06846131	2.8281241e-08	39	3	-
P_facial_glandular_branch_UAL03_T12_L_423	399	411	0.677743261689	0.008928	0.008928	1	9	1	611475906.266308	1.17984e-10	39	3	-
T_lesser_palatine_UAL03_T15_L_424	406	412	0.760068318402	0.03407	0.03407	1	9	-1	11003364.3409519	6.556548e-09	39	3	-
P_posterior_ethmoidal_UAL10_T3_L_425	312	413	1.4450492068	0.019847	0.019847	1	9	1	76759022.4739867	9.39878e-10	39	3	-
A_submental_mental_branch_L_426	367	333	1.74629570423	0.051962	0.051962	1	9	-1	-	-	-	-	-
T_sphenopalatine_posterior_septal_branche_two_ORG06_T4_L_427	349	414	1.14709254356	0.048097	0.048097	1	9	-1	23995228554.323	3.007e-12	39	3	-
T_sphenopalatine_posterior_septal_branche_three_ORG06_T5_L_428	350	415	1.19666615859	0.048097	0.048097	1	9	-1	23995228554.323	3.007e-12	39	3	-
T_sphenopalatine_posterior_lateral_nasal_branch_two_ORG06_T2_L_429	351	416	0.354536916378	0.067645	0.067645	1	9	-1	-	-	-	-	-
T_sphenopalatine_posterior_lateral_nasal_branch_two_ORG06_T2_L_430	416	417	1.9942329767	0.067645	0.067645	1	9	-1	8625251220.35724	8.364e-12	39	3	-
T_sphenopalatine_posterior_lateral_nasal_branch_three_ORG06_T3_L_431	416	418	2.87157620745	0.067645	0.067645	1	9	-1	8625251220.35724	8.364e-12	39	3	-
P_posterior_superior_alveolar_dental_branch_8_ORG08_T8_L_432	365	419	0.730834557548	0.00713	0.00713	1	9	1	2738334991.04388	2.6346e-11	39	3	-
P_posterior_superior_alveolar_dental_branch_7_ORG08_T7_L_433	364	420	0.798552901039	0.00713	0.00713	1	9	1	2738334991.04388	2.6346e-11	39	3	-
P_posterior_superior_alveolar_dental_branch_6_ORG08_T6_L_434	363	421	0.730270819087	0.00713	0.00713	1	9	1	2738334991.04388	2.6346e-11	39	3	-
P_posterior_superior_alveolar_dental_branch_5_ORG08_T5_L_435	362	422	0.715789392704	0.00713	0.00713	1	9	1	2738334991.04388	2.6346e-11	39	3	-
P_posterior_superior_alveolar_dental_branch_4_ORG08_T4_L_436	361	423	0.661489943473	0.00713	0.00713	1	9	1	2738334991.04388	2.6346e-11	39	3	-
P_posterior_superior_alveolar_dental_branch_3_ORG08_T3_L_437	360	424	0.690412431094	0.00713	0.00713	1	9	1	2738334991.04388	2.6346e-11	39	3	-
P_posterior_superior_alveolar_dental_branch_2_ORG08_T2_L_438	359	425	0.690996626934	0.00713	0.00713	1	9	1	2738334991.04388	2.6346e-11	39	3	-
P_posterior_superior_alveolar_dental_branch_1_ORG08_T1_L_439	358	426	0.651176033832	0.00713	0.00713	1	9	1	2738334991.04388	2.6346e-11	39	3	-
P_inferior_alveolar_dental_branch_8_ORG08_T16_L_440	385	427	0.542915654288	0.00713	0.00713	1	9	1	2738334991.04388	2.6346e-11	39	3	-
P_inferior_alveolar_dental_branch_7_ORG08_T15_L_441	384	428	0.512878264603	0.00713	0.00713	1	9	1	2738334991.04388	2.6346e-11	39	3	-
P_inferior_alveolar_dental_branch_6_ORG08_T14_L_442	383	429	0.613048724456	0.00713	0.00713	1	9	1	2738334991.04388	2.6346e-11	39	3	-
P_inferior_alveolar_dental_branch_5_ORG08_T13_L_443	382	430	0.593688779887	0.00713	0.00713	1	9	1	2738334991.04388	2.6346e-11	39	3	-
P_inferior_alveolar_dental_branch_4_ORG08_T12_L_444	381	431	1.08682339738	0.00713	0.00713	1	9	1	2738334991.04388	2.6346e-11	39	3	-
P_inferior_alveolar_dental_branch_3_ORG08_T11_L_445	380	432	0.925544753664	0.00713	0.00713	1	9	1	2738334991.04388	2.6346e-11	39	3	-
P_inferior_alveolar_dental_branch_2_ORG08_T10_L_446	379	433	0.868534055085	0.00713	0.00713	1	9	1	2738334991.04388	2.6346e-11	39	3	-
P_inferior_alveolar_dental_branch_1_ORG08_T9_L_447	378	434	0.680634566865	0.00713	0.00713	1	9	1	2738334991.04388	2.6346e-11	39	3	-
T_perforator_UAL07_T1_L_448	435	436	0.759541443352	0.02539	0.02539	1	8	1	10967452.094067	6.578017e-09	41	6	-
T_perforator_UAL07_T2_L_449	437	438	0.710313572905	0.02539	0.02539	1	8	1	10967452.094067	6.578017e-09	41	6	-
P_posterior_auricular_parotid_branch_UAL07_T5_L_450	439	440	1.0975145813	0.021689	0.021689	1	8	1	17594432.4594677	4.100393e-09	41	6	-
T_stylomastoid_UAL07_T4_L_451	324	441	0.788872272059	0.029116	0.029116	1	8	-1	7272750.96414829	9.91978e-09	41	6	-
T_posterior_auricular_auricular_branch_UAL07_T6_L_452	442	443	0.725408861858	0.030612	0.030612	1	8	-1	6257757.57676961	1.1528745e-08	41	6	-
T_posterior_auricular_UAL07_T3_L_453	400	325	1.28154435109	0.05585	0.05585	1	8	-1	-	-	-	-	-
T_posterior_auricular_UAL07_T3_L_454	325	439	0.527001203288	0.05585	0.05585	1	8	1	-	-	-	-	-
T_posterior_auricular_UAL07_T3_L_455	439	435	0.551264953429	0.05585	0.05585	1	8	1	-	-	-	-	-
T_posterior_auricular_UAL07_T3_L_456	435	437	0.732419107179	0.05585	0.05585	1	8	1	-	-	-	-	-
T_posterior_auricular_UAL07_T3_L_457	437	444	0.994786620707	0.05585	0.05585	1	8	-1	-	-	-	-	-
T_posterior_auricular_UAL07_T3_L_458	444	442	0.304552417476	0.05585	0.05585	1	8	-1	-	-	-	-	-
T_posterior_auricular_UAL07_T3_L_459	442	445	0.807898964032	0.05585	0.05585	1	8	-1	1030443.81384237	7.0012639e-08	41	6	-
T_perforator_UAL09_T2_L_460	446	447	0.834741865336	0.02539	0.02539	1	8	1	18001372.0540865	4.0077e-09	37	7	-
T_perforator_UAL09_T1_L_461	448	449	0.800031225826	0.02539	0.02539	1	8	1	18001372.0540865	4.0077e-09	37	7	-
T_perforator_UAL09_T3_L_462	450	451	0.796998903092	0.02539	0.02539	1	8	1	18001372.0540865	4.0077e-09	37	7	-
T_middle_meningeal_petrosal_branch_UAL09_T11_L_463	452	453	0.821718910034	0.030612	0.030612	1	8	-1	10271138.7656323	7.023962e-09	37	7	-
T_middle_meningeal_parietal_branch_UAL09_T12_L_464	320	454	8.9215321867	0.06709	0.06709	1	8	-1	975709.054059634	7.3940168e-08	37	7	-
T_superficial_temporal_anterior_auricular_branch_UAL09_T5_L_465	455	456	1.01071961622	0.036638	0.036638	1	8	-1	5990987.80697256	1.2042103e-08	37	7	-
P_superficial_temporal_parotid_branch_UAL09_T4_L_466	457	458	1.10311218823	0.021689	0.021689	1	8	1	28878532.7772892	2.498191e-09	37	7	-
P_zygomatico_orbital_UAL09_T18_L_467	459	460	5.7435468535	0.02539	0.02539	1	8	1	18001372.0540865	4.0077e-09	37	7	-
T_middle_temporal_UAL09_T10_L_468	461	462	2.71867169788	0.043106	0.043106	1	8	-1	3678582.80875854	1.9611925e-08	37	7	-
P_anterior_deep_temporal_UAL09_T9_L_469	393	463	4.04639607513	0.03	0.03	1	8	1	10912642.9679354	6.611056e-09	37	7	-
T_posterior_deep_temporal_UAL09_T8_L_470	392	464	3.4927601317	0.0395	0.0395	1	8	-1	4780820.34296244	1.5090316e-08	37	7	-
A_middle_meningeal_L_471	390	452	2.52397332954	0.08569	0.08569	1	8	-1	-	-	-	-	-
A_middle_meningeal_L_472	452	317	0.13202205527	0.08569	0.08569	1	8	-1	-	-	-	-	-
A_middle_meningeal_L_473	317	320	5.74794602885	0.08569	0.08569	1	8	-1	-	-	-	-	-
T_deep_auricular_UAL09_T6_L_474	389	465	2.39286571751	0.032865	0.032865	1	8	-1	8300281.10432027	8.691765e-09	37	7	-
A_superficial_temporal_L_475	466	448	0.813678760581	0.083585	0.0859952349246	1	8	1	-	-	-	-	-
A_superficial_temporal_L_476	448	461	0.38019909308	0.0859952349246	0.0871214399786	1	8	-1	-	-	-	-	-
A_superficial_temporal_L_477	461	459	0.786286315865	0.0871214399786	0.0894505344948	1	8	1	-	-	-	-	-
A_superficial_temporal_L_478	459	456	2.35416852218	0.0894505344948	0.0964239243207	1	8	-1	-	-	-	-	-
A_superficial_temporal_L_479	456	370	0.611980477053	0.0964239243207	0.0982366995712	1	8	-1	-	-	-	-	-
A_superficial_temporal_L_480	370	457	0.271718564066	0.0982366995712	0.0990415695082	1	8	1	-	-	-	-	-
A_superficial_temporal_L_481	457	388	0.532867295678	0.0990415695082	0.10062	1	8	-1	-	-	-	-	-
A_superficial_temporal_parietal_branch_L_482	466	450	2.79942829645	0.063691	0.063691	1	8	1	-	-	-	-	-
A_superficial_temporal_parietal_branch_L_483	450	467	4.08649117634	0.063691	0.063691	1	8	-1	-	-	-	-	-
A_superficial_temporal_parietal_branch_L_484	467	468	6.04299323238	0.063691	0.063691	1	8	-1	-	-	-	-	-
A_superficial_temporal_frontal_anastomotic_branch_L_485	469	467	9.18313062475	0.061448	0.061448	1	8	-1	-	-	-	-	-
A_superficial_temporal_frontal_branch_L_486	293	469	6.87800773158	0.024251	0.0450655907982	1	8	-1	-	-	-	-	-
A_superficial_temporal_frontal_branch_L_487	469	446	3.77089081698	0.0450655907982	0.0564772600435	1	8	1	-	-	-	-	-
A_superficial_temporal_frontal_branch_L_488	446	466	2.38372013532	0.0564772600435	0.063691	1	8	-1	-	-	-	-	-
T_perforator_UAL08_T2_L_489	470	471	0.72684838496	0.02539	0.02539	1	8	1	2986477.0810492	2.4156921e-08	41	6	-
T_perforator_UAL08_T1_L_490	472	473	0.724561549853	0.02539	0.02539	1	8	1	2986477.0810492	2.4156921e-08	41	6	-
A_posterior_auricular_occipital_branch_L_491	444	474	5.86222287343	0.025762	0.025762	1	8	-1	-	-	-	-	-
A_posterior_auricular_occipital_branch_L_492	474	475	1.82219751281	0.025762	0.025762	1	8	-1	-	-	-	-	-
A_posterior_auricular_occipital_branch_L_493	475	476	1.84030599342	0.025762	0.025762	1	8	-1	-	-	-	-	-
A_occipital_descending_branch_L_494	244	477	3.72353455761	0.048097	0.048097	1	8	-1	-	-	-	-	-
T_occipital_sternocleidomastoid_branch_one_UAL08_T5_L_495	478	479	0.940628804232	0.025762	0.025762	1	8	-1	2858963.17307792	2.5234355e-08	41	6	-
T_occipital_sternocleidomastoid_branch_two_UAL08_T6_L_496	480	481	1.05492424191	0.025762	0.025762	1	8	-1	2858963.17307792	2.5234355e-08	41	6	-
T_occipital_auricular_branch_UAL08_T4_L_497	482	483	1.68142556028	0.025762	0.025762	1	8	-1	2858963.17307792	2.5234355e-08	41	6	-
P_occipital_mastoid_branch_UAL08_T3_L_498	484	485	0.667613158381	0.021689	0.021689	1	8	1	4791027.92914049	1.5058165e-08	41	6	-
A_occipital_L_499	401	472	2.61445312634	0.089959	0.089959	1	8	1	-	-	-	-	-
A_occipital_L_500	472	486	3.71926201071	0.089959	0.089959	1	8	-1	-	-	-	-	-
A_occipital_L_501	486	484	0.205530037567	0.089959	0.089959	1	8	1	-	-	-	-	-
A_occipital_L_502	484	482	0.458891893217	0.089959	0.089959	1	8	-1	-	-	-	-	-
A_occipital_L_503	482	478	0.374038762306	0.089959	0.089959	1	8	-1	-	-	-	-	-
A_occipital_L_504	478	480	0.468260302102	0.089959	0.089959	1	8	-1	-	-	-	-	-
A_occipital_L_505	480	477	0.947115154854	0.089959	0.089959	1	8	-1	-	-	-	-	-
A_occipital_L_506	477	470	1.03434383259	0.089959	0.089959	1	8	1	-	-	-	-	-
A_occipital_L_507	470	487	0.680928468955	0.089959	0.089959	1	8	-1	-	-	-	-	-
A_occipital_L_508	487	488	0.88793901308	0.089959	0.089959	1	8	-1	-	-	-	-	-
A_occipital_L_509	488	476	1.39707489777	0.089959	0.089959	1	8	-1	-	-	-	-	-
A_occipital_L_510	476	468	5.48779688675	0.089959	0.089959	1	8	-1	-	-	-	-	-
A_occipital_branch_two_L_511	488	475	2.67654054788	0.025762	0.025762	1	8	-1	-	-	-	-	-
A_occipital_branch_one_L_512	487	474	3.64632712345	0.025762	0.025762	1	8	-1	-	-	-	-	-
T_thoracoacromial_deltoid_branch_UCL02_T4_L_513	489	490	0.337145373795	0.051962	0.051962	1	17	-1	-	-	-	-	-
T_thoracoacromial_deltoid_branch_UCL02_T4_L_514	490	491	0.295030856912	0.051962	0.051962	1	17	-1	-	-	-	-	-
T_thoracoacromial_deltoid_branch_UCL02_T4_L_515	491	492	2.04418762331	0.051962	0.051962	1	17	-1	-	-	-	-	-
T_thoracoacromial_deltoid_branch_UCL02_T4_L_516	492	493	3.15241461327	0.051962	0.051962	1	17	-1	-	-	-	-	-
T_thoracoacromial_deltoid_branch_UCL02_T4_L_517	493	494	4.80404697183	0.051962	0.051962	1	17	-1	2128640.34177404	3.38921e-08	4	503	-
T_thoracoacromial_clavicular_branch_UCL02_T6_L_518	489	495	2.7767686876	0.068835	0.068835	1	17	-1	915655.09027419	7.8789592e-08	4	503	-
T_thoracoacromial_acromial_network_branch_2_UCL02_T8_L_519	496	497	1.76393457886	0.028891	0.028891	1	17	-1	12384319.3215846	5.825439e-09	4	503	-
T_thoracoacromial_acromial_network_branch_1_UCL02_T7_L_520	496	498	1.85105868192	0.028891	0.028891	1	17	-1	12384319.3215846	5.825439e-09	4	503	-
T_perforator_UCL02_T3_L_521	499	500	1.69003487506	0.02539	0.02539	1	17	1	18246171.8827592	3.95393e-09	4	503	-
T_perforator_UCL02_T2_L_522	493	501	3.75667166998	0.02539	0.02539	1	17	1	18246171.8827592	3.95393e-09	4	503	-
T_perforator_UCL02_T1_L_523	492	502	3.66677654452	0.02539	0.02539	1	17	1	18246171.8827592	3.95393e-09	4	503	-
P_thoracoacromial_pectoral_branch_UCL02_T5_L_524	490	503	3.87749113497	0.019113	0.019113	1	17	1	42773351.9170301	1.68666e-09	4	503	-
A_thoracoacromial_L_525	504	489	1.27997572038	0.125047	0.125047	1	17	-1	-	-	-	-	-
A_thoracoacromial_acromial_branch_L_526	491	499	1.42338310405	0.036638	0.036638	1	17	1	-	-	-	-	-
A_thoracoacromial_acromial_branch_L_527	499	496	4.06524411849	0.036638	0.036638	1	17	-1	-	-	-	-	-
T_perforator_UBC05_T5_L_528	505	506	0.968483949619	0.02539	0.02539	1	17	1	20742615.5114079	3.478061e-09	15	53	-
T_perforator_UBC01_T17_L_529	507	508	1.07314490376	0.02539	0.02539	1	17	1	17801638.3577208	4.052666e-09	12	52	-
T_perforator_UBC01_T16_L_530	509	510	0.790481205979	0.02539	0.02539	1	17	1	17801638.3577208	4.052666e-09	12	52	-
T_perforator_UBC01_T18_L_531	511	512	0.873107828265	0.02539	0.02539	1	17	1	17801638.3577208	4.052666e-09	12	52	-
T_perforator_UBC01_T19_L_532	513	514	0.855926447504	0.02539	0.02539	1	17	1	17801638.3577208	4.052666e-09	12	52	-
T_perforator_UBC01_T20_L_533	515	516	1.13109732273	0.02539	0.02539	1	17	1	17801638.3577208	4.052666e-09	12	52	-
T_perforator_UBC01_T23_L_534	517	518	1.4265481124	0.02539	0.02539	1	17	1	17801638.3577208	4.052666e-09	12	52	-
T_perforator_UBC01_T22_L_535	519	520	1.55099871649	0.02539	0.02539	1	17	1	17801638.3577208	4.052666e-09	12	52	-
T_perforator_UBC01_T21_L_536	521	522	0.837704212175	0.02539	0.02539	1	17	1	17801638.3577208	4.052666e-09	12	52	-
T_perforator_UBC16_T2_L_537	523	524	0.856157665971	0.02539	0.02539	1	17	1	1498836.62916931	4.8133392e-08	12	52	-
T_perforator_UBC16_T1_L_538	525	526	0.965968657558	0.02539	0.02539	1	17	1	1498836.62916931	4.8133392e-08	12	52	-
T_perforator_UBC05_T4_L_539	527	528	1.32056445168	0.02539	0.02539	1	17	1	20742615.5114079	3.478061e-09	15	53	-
T_perforator_UBC05_T3_L_540	529	530	1.31878699466	0.02539	0.02539	1	17	1	20742615.5114079	3.478061e-09	15	53	-
T_perforator_UBC05_T2_L_541	531	532	1.21893221371	0.02539	0.02539	1	17	1	20742615.5114079	3.478061e-09	15	53	-
T_perforator_UBC05_T1_L_542	533	534	1.28225868728	0.02539	0.02539	1	17	1	20742615.5114079	3.478061e-09	15	53	-
T_perforator_UBC06_T2_L_543	535	536	1.29086694632	0.02539	0.02539	1	17	1	105723427.105678	6.82385e-10	15	53	-
T_perforator_UBC06_T1_L_544	537	538	1.51379817878	0.02539	0.02539	1	17	1	105723427.105678	6.82385e-10	15	53	-
T_lateral_thoracic_lateral_mammary_branch_UBC05_T7_L_545	539	540	2.50024408116	0.075614	0.075614	1	17	-1	785316.967723571	9.1866207e-08	15	53	-
A_costocervical_trunk_L_546	541	542	4.35586530519	0.065665	0.065665	1	17	-1	-	-	-	-	-
A_suprascapular_L_547	543	511	2.9280764452	0.08569	0.08569	1	17	1	-	-	-	-	-
A_suprascapular_L_548	511	513	3.98947717688	0.08569	0.08569	1	17	1	-	-	-	-	-
A_suprascapular_L_549	513	544	4.52777270311	0.08569	0.08569	1	17	-1	-	-	-	-	-
A_suprascapular_L_550	544	521	1.10394007153	0.08569	0.08569	1	17	1	-	-	-	-	-
A_suprascapular_L_551	521	545	5.77595784122	0.08569	0.08569	1	17	-1	-	-	-	-	-
A_subscapular_L_552	546	547	1.27385853242	0.203294	0.203294	1	17	-1	-	-	-	-	-
A_thyrocervical_trunk_L_553	548	509	0.335704343762	0.11663	0.11663	1	17	1	-	-	-	-	-
A_thyrocervical_trunk_L_554	509	543	0.298056556001	0.11663	0.11663	1	17	-1	-	-	-	-	-
A_thyrocervical_trunk_L_555	543	549	0.2442124077	0.11663	0.11663	1	17	-1	-	-	-	-	-
T_dorsal_scapular_UBC01_T29_L_556	550	551	3.03580090115	0.072416	0.072416	1	17	-1	-	-	-	-	-
T_dorsal_scapular_UBC01_T29_L_557	551	519	2.95250985811	0.072416	0.072416	1	17	1	-	-	-	-	-
T_dorsal_scapular_UBC01_T29_L_558	519	552	2.87894407865	0.072416	0.072416	1	17	-1	-	-	-	-	-
T_dorsal_scapular_UBC01_T29_L_559	552	553	4.10862980158	0.072416	0.072416	1	17	-1	-	-	-	-	-
T_dorsal_scapular_UBC01_T29_L_560	553	554	3.40240034857	0.072416	0.072416	1	17	-1	-	-	-	-	-
T_dorsal_scapular_UBC01_T29_L_561	554	555	4.41803586909	0.072416	0.072416	1	17	-1	767263.396231416	9.4027802e-08	12	52	-
T_inferior_thyroid_ORG09_T6_L_562	549	556	0.310967032616	0.057802	0.057802	1	17	-1	-	-	-	-	-
T_inferior_thyroid_ORG09_T6_L_563	556	557	1.5101469403	0.057802	0.057802	1	17	-1	-	-	-	-	-
T_inferior_thyroid_ORG09_T6_L_564	557	558	0.867445049448	0.057802	0.057802	1	17	-1	-	-	-	-	-
T_inferior_thyroid_ORG09_T6_L_565	558	559	0.338586995824	0.057802	0.057802	1	17	-1	-	-	-	-	-
T_inferior_thyroid_ORG09_T6_L_566	559	560	0.233850848591	0.057802	0.057802	1	17	-1	-	-	-	-	-
T_inferior_thyroid_ORG09_T6_L_567	560	561	0.497308042007	0.057802	0.057802	1	17	-1	902427.817996673	7.9944445e-08	43	5	-
T_inferior_thyroid_pharyngeal_branch_UBC01_T24_L_568	558	562	4.65387986332	0.039483	0.039483	1	17	-1	4733884.36459008	1.5239935e-08	17	9	-
T_inferior_laryngeal_UBC01_T25_L_569	560	563	1.1015489532	0.051962	0.051962	1	17	-1	-	-	-	-	-
T_inferior_laryngeal_UBC01_T25_L_570	563	564	1.144743602	0.051962	0.051962	1	17	-1	2076780.03919583	3.4738436e-08	16	13	-
T_inferior_thyroid_tracheal_branch_UBC01_T26_L_571	559	565	1.32095277099	0.039483	0.039483	1	17	-1	4733884.36459008	1.5239935e-08	16	13	-
T_inferior_thyroid_esophageal_branch_UBC01_T27_L_572	557	566	1.49137133983	0.039483	0.039483	1	17	-1	4733884.36459008	1.5239935e-08	16	13	-
A_transverse_cervical_L_573	549	507	1.34249865461	0.095889	0.095889	1	17	1	-	-	-	-	-
A_transverse_cervical_L_574	507	515	2.9189981533	0.095889	0.095889	1	17	1	-	-	-	-	-
A_transverse_cervical_L_575	515	550	2.99212793928	0.095889	0.095889	1	17	-1	-	-	-	-	-
A_transverse_cervical_L_576	550	567	0.558969951784	0.095889	0.095889	1	17	-1	-	-	-	-	-
A_dorsal_scapular_branch_2_L_577	545	552	5.41336088027	0.044254	0.044254	1	17	-1	-	-	-	-	-
A_dorsal_scapular_branch_1_L_578	551	544	6.16896138181	0.044254	0.044254	1	17	-1	-	-	-	-	-
T_transverse_cervical_superficial_branch_UBC01_T28_L_579	567	517	4.85961987142	0.046173	0.046173	1	17	1	-	-	-	-	-
T_transverse_cervical_superficial_branch_UBC01_T28_L_580	517	568	10.5626273522	0.046173	0.046173	1	17	-1	2959946.06764716	2.4373448e-08	12	52	-
A_dorsal_scapular_branch_3_L_581	553	569	2.55704570528	0.044254	0.044254	1	17	-1	-	-	-	-	-
A_dorsal_scapular_branch_3_L_582	569	570	2.2850658467	0.044254	0.044254	1	17	-1	-	-	-	-	-
A_dorsal_scapular_branch_4_L_583	554	571	5.11012459739	0.044254	0.044254	1	17	-1	-	-	-	-	-
T_superior_thoracic_UBC01_T30_L_584	572	573	2.63333519062	0.067645	0.067645	1	17	-1	941327.991894746	7.6640758e-08	12	52	-
T_lateral_thoracic_UBC05_T6_L_585	574	533	2.19398801608	0.079227	0.079227	1	17	1	-	-	-	-	-
T_lateral_thoracic_UBC05_T6_L_586	533	531	1.50696502599	0.079227	0.079227	1	17	1	-	-	-	-	-
T_lateral_thoracic_UBC05_T6_L_587	531	529	1.55122267243	0.079227	0.079227	1	17	1	-	-	-	-	-
T_lateral_thoracic_UBC05_T6_L_588	529	527	2.0199926605	0.079227	0.079227	1	17	1	-	-	-	-	-
T_lateral_thoracic_UBC05_T6_L_589	527	539	1.52870369241	0.079227	0.079227	1	17	-1	-	-	-	-	-
T_lateral_thoracic_UBC05_T6_L_590	539	505	1.22592451304	0.079227	0.079227	1	17	1	-	-	-	-	-
T_lateral_thoracic_UBC05_T6_L_591	505	575	1.57529229286	0.079227	0.079227	1	17	-1	682703.274669377	1.05674154e-07	15	53	-
T_thoracodorsal_UBC06_T3_L_592	547	537	2.09423669115	0.12083	0.12083	1	17	1	-	-	-	-	-
T_thoracodorsal_UBC06_T3_L_593	537	535	2.33374950362	0.12083	0.12083	1	17	1	-	-	-	-	-
T_thoracodorsal_UBC06_T3_L_594	535	576	3.03873428696	0.12083	0.12083	1	17	-1	980923.205886019	7.3547134e-08	15	53	-
A_circumflex_scapular_L_595	547	577	5.31030964921	0.159319	0.159319	1	17	-1	-	-	-	-	-
A_circumflex_scapular_L_596	577	525	1.40471835198	0.159319	0.159319	1	17	1	-	-	-	-	-
A_circumflex_scapular_L_597	525	570	2.44728255019	0.159319	0.159319	1	17	-1	-	-	-	-	-
A_circumflex_scapular_branch_1_L_598	577	571	4.02154209518	0.040434	0.040434	1	17	-1	-	-	-	-	-
A_circumflex_scapular_branch_1_L_599	571	523	0.92794599814	0.040434	0.040434	1	17	1	-	-	-	-	-
A_circumflex_scapular_branch_1_L_600	523	569	1.62546630415	0.040434	0.040434	1	17	-1	-	-	-	-	-
A_subclavian_L_601	578	579	4.94668649819	0.489563	0.347908472263	1	17	-1	-	-	-	-	-
A_subclavian_L_602	579	580	0.400915013601	0.347908472263	0.336427771609	1	17	-1	-	-	-	-	-
A_subclavian_L_603	580	548	0.341824185652	0.336427771609	0.326639210396	1	17	-1	-	-	-	-	-
A_subclavian_L_604	548	541	0.428544814532	0.326639210396	0.314367295987	1	17	-1	-	-	-	-	-
A_subclavian_L_605	541	581	2.94267964432	0.314367295987	0.2301	1	17	-1	-	-	-	-	-
T_thoracoacromial_deltoid_branch_UCR02_T4_R_606	582	583	0.337144750432	0.051962	0.051962	1	12	-1	-	-	-	-	-
T_thoracoacromial_deltoid_branch_UCR02_T4_R_607	583	584	0.295030851651	0.051962	0.051962	1	12	-1	-	-	-	-	-
T_thoracoacromial_deltoid_branch_UCR02_T4_R_608	584	585	2.04411276362	0.051962	0.051962	1	12	-1	-	-	-	-	-
T_thoracoacromial_deltoid_branch_UCR02_T4_R_609	585	586	3.15250554027	0.051962	0.051962	1	12	-1	-	-	-	-	-
T_thoracoacromial_deltoid_branch_UCR02_T4_R_610	586	587	4.80403140961	0.051962	0.051962	1	12	-1	2128640.34177404	3.38921e-08	5	603	-
T_thoracoacromial_clavicular_branch_UCR02_T6_R_611	582	588	2.77679483573	0.068835	0.068835	1	12	-1	915655.09027419	7.8789592e-08	5	603	-
T_thoracoacromial_acromial_network_branch_2_UCR02_T8_R_612	589	590	1.76393393959	0.028891	0.028891	1	12	-1	12384319.3215846	5.825439e-09	5	603	-
T_thoracoacromial_acromial_network_branch_1_UCR02_T7_R_613	589	591	1.85098577782	0.028891	0.028891	1	12	-1	12384319.3215846	5.825439e-09	5	603	-
T_perforator_UCR02_T3_R_614	592	593	1.69003740924	0.02539	0.02539	1	12	1	18246171.8827592	3.95393e-09	5	603	-
T_perforator_UCR02_T2_R_615	586	594	3.75658394486	0.02539	0.02539	1	12	1	18246171.8827592	3.95393e-09	5	603	-
T_perforator_UCR02_T1_R_616	585	595	3.66686519846	0.02539	0.02539	1	12	1	18246171.8827592	3.95393e-09	5	603	-
P_thoracoacromial_pectoral_branch_UCR02_T5_R_617	583	596	3.87754166556	0.019113	0.019113	1	12	1	42773351.9170301	1.68666e-09	5	603	-
A_thoracoacromial_R_618	597	582	1.27999496931	0.125047	0.125047	1	12	-1	-	-	-	-	-
A_thoracoacromial_acromial_branch_R_619	584	592	1.4233817863	0.036638	0.036638	1	12	1	-	-	-	-	-
A_thoracoacromial_acromial_branch_R_620	592	589	4.06524100859	0.036638	0.036638	1	12	-1	-	-	-	-	-
T_perforator_UBC01_T2_R_621	598	599	1.07308316775	0.02539	0.02539	1	12	1	17801638.3577208	4.052666e-09	12	52	-
T_perforator_UBC01_T1_R_622	600	601	0.790421230934	0.02539	0.02539	1	12	1	17801638.3577208	4.052666e-09	12	52	-
T_perforator_UBC01_T3_R_623	602	603	0.87320128815	0.02539	0.02539	1	12	1	17801638.3577208	4.052666e-09	12	52	-
T_perforator_UBC01_T4_R_624	604	605	0.855928459637	0.02539	0.02539	1	12	1	17801638.3577208	4.052666e-09	12	52	-
T_perforator_UBC01_T5_R_625	606	607	1.13113160939	0.02539	0.02539	1	12	1	17801638.3577208	4.052666e-09	12	52	-
T_perforator_UBC01_T8_R_626	608	609	1.42656130223	0.02539	0.02539	1	12	1	17801638.3577208	4.052666e-09	12	52	-
T_perforator_UBC01_T7_R_627	610	611	1.55100437483	0.02539	0.02539	1	12	1	17801638.3577208	4.052666e-09	12	52	-
T_perforator_UBC01_T6_R_628	612	613	0.837712246548	0.02539	0.02539	1	12	1	17801638.3577208	4.052666e-09	15	53	-
T_perforator_UBC17_T2_R_629	614	615	0.856136213644	0.02539	0.02539	1	12	1	1534770.51046055	4.7006435e-08	12	52	-
T_perforator_UBC17_T1_R_630	616	617	0.965972334931	0.02539	0.02539	1	12	1	1534770.51046055	4.7006435e-08	12	52	-
T_perforator_UBC04_T4_R_631	618	619	1.32055429018	0.02539	0.02539	1	12	1	25765230.9235929	2.800056e-09	15	53	-
T_perforator_UBC04_T3_R_632	620	621	1.31877465156	0.02539	0.02539	1	12	1	25765230.9235929	2.800056e-09	15	53	-
T_perforator_UBC04_T2_R_633	622	623	1.21893054883	0.02539	0.02539	1	12	1	25765230.9235929	2.800056e-09	15	53	-
T_perforator_UBC04_T1_R_634	624	625	1.28225723288	0.02539	0.02539	1	12	1	25765230.9235929	2.800056e-09	15	53	-
T_perforator_UBC03_T2_R_635	626	627	1.29088533016	0.02539	0.02539	1	12	1	96774572.8131563	7.45486e-10	15	53	-
T_perforator_UBC03_T1_R_636	628	629	1.51379315542	0.02539	0.02539	1	12	1	96774572.8131563	7.45486e-10	15	53	-
T_lateral_thoracic_lateral_mammary_branch_UBC04_T6_R_637	630	631	2.50023470248	0.075614	0.075614	1	12	-1	975473.561203621	7.3958018e-08	15	53	-
A_costocervical_trunk_R_638	632	633	4.35640617114	0.065665	0.065665	1	12	-1	-	-	-	-	-
A_suprascapular_R_639	634	602	2.92816582586	0.08569	0.08569	1	12	1	-	-	-	-	-
A_suprascapular_R_640	602	604	3.98946388642	0.08569	0.08569	1	12	1	-	-	-	-	-
A_suprascapular_R_641	604	635	4.52769228931	0.08569	0.08569	1	12	-1	-	-	-	-	-
A_suprascapular_R_642	635	612	1.10403034905	0.08569	0.08569	1	12	1	-	-	-	-	-
A_suprascapular_R_643	612	636	5.7759074604	0.08569	0.08569	1	12	-1	-	-	-	-	-
A_subscapular_R_644	637	638	1.27385858159	0.203294	0.203294	1	12	-1	-	-	-	-	-
A_thyrocervical_trunk_R_645	639	600	0.33571815785	0.11663	0.11663	1	12	1	-	-	-	-	-
A_thyrocervical_trunk_R_646	600	634	0.298069954554	0.11663	0.11663	1	12	-1	-	-	-	-	-
A_thyrocervical_trunk_R_647	634	640	0.244167921135	0.11663	0.11663	1	12	-1	-	-	-	-	-
T_dorsal_scapular_UBC01_T14_R_648	641	642	3.03580711427	0.072416	0.072416	1	12	-1	-	-	-	-	-
T_dorsal_scapular_UBC01_T14_R_649	642	610	2.95247101763	0.072416	0.072416	1	12	1	-	-	-	-	-
T_dorsal_scapular_UBC01_T14_R_650	610	643	2.87895361185	0.072416	0.072416	1	12	-1	-	-	-	-	-
T_dorsal_scapular_UBC01_T14_R_651	643	644	4.1086203839	0.072416	0.072416	1	12	-1	-	-	-	-	-
T_dorsal_scapular_UBC01_T14_R_652	644	645	3.40241397203	0.072416	0.072416	1	12	-1	-	-	-	-	-
T_dorsal_scapular_UBC01_T14_R_653	645	646	4.41805831818	0.072416	0.072416	1	12	-1	767263.396231416	9.4027802e-08	12	52	-
T_inferior_thyroid_ORG09_T1_R_654	640	647	0.334159697223	0.057802	0.057802	1	12	-1	-	-	-	-	-
T_inferior_thyroid_ORG09_T1_R_655	647	648	1.48702661891	0.057802	0.057802	1	12	-1	-	-	-	-	-
T_inferior_thyroid_ORG09_T1_R_656	648	649	0.867390105756	0.057802	0.057802	1	12	-1	-	-	-	-	-
T_inferior_thyroid_ORG09_T1_R_657	649	650	0.338625370381	0.057802	0.057802	1	12	-1	-	-	-	-	-
T_inferior_thyroid_ORG09_T1_R_658	650	651	0.233809258512	0.057802	0.057802	1	12	-1	-	-	-	-	-
T_inferior_thyroid_ORG09_T1_R_659	651	652	0.497294567383	0.057802	0.057802	1	12	-1	902427.817996673	7.9944445e-08	44	14	-
T_inferior_thyroid_pharyngeal_branch_UBC01_T9_R_660	649	653	4.65391915011	0.039483	0.039483	1	12	-1	4733884.36459008	1.5239935e-08	18	18	-
T_inferior_laryngeal_UBC01_T10_R_661	651	654	1.106593826	0.051962	0.051962	1	12	-1	-	-	-	-	-
T_inferior_laryngeal_UBC01_T10_R_662	654	655	1.13974256237	0.051962	0.051962	1	12	-1	2076780.03919583	3.4738436e-08	16	13	-
T_inferior_thyroid_tracheal_branch_UBC01_T11_R_663	650	656	1.32095523651	0.039483	0.039483	1	12	-1	4733884.36459008	1.5239935e-08	16	13	-
T_inferior_thyroid_esophageal_branch_UBC01_T12_R_664	648	657	1.49127452347	0.039483	0.039483	1	12	-1	4733884.36459008	1.5239935e-08	16	13	-
A_transverse_cervical_R_665	640	598	1.3424190456	0.095889	0.095889	1	12	1	-	-	-	-	-
A_transverse_cervical_R_666	598	606	2.91904222272	0.095889	0.095889	1	12	1	-	-	-	-	-
A_transverse_cervical_R_667	606	641	2.99214471938	0.095889	0.095889	1	12	-1	-	-	-	-	-
A_transverse_cervical_R_668	641	658	0.558970009113	0.095889	0.095889	1	12	-1	-	-	-	-	-
A_dorsal_scapular_branch_2_R_669	636	643	5.41338421693	0.044254	0.044254	1	12	-1	-	-	-	-	-
A_dorsal_scapular_branch_1_R_670	642	635	6.16903654108	0.044254	0.044254	1	12	-1	-	-	-	-	-
T_transverse_cervical_superficial_branch_UBC01_T13_R_671	658	608	4.85959913431	0.046173	0.046173	1	12	1	-	-	-	-	-
T_transverse_cervical_superficial_branch_UBC01_T13_R_672	608	659	10.5626041636	0.046173	0.046173	1	12	-1	2959946.06764716	2.4373448e-08	12	52	-
A_dorsal_scapular_branch_3_R_673	644	660	2.55704205444	0.044254	0.044254	1	12	-1	-	-	-	-	-
A_dorsal_scapular_branch_3_R_674	660	661	2.28506412852	0.044254	0.044254	1	12	-1	-	-	-	-	-
A_dorsal_scapular_branch_4_R_675	645	662	5.11012724951	0.044254	0.044254	1	12	-1	-	-	-	-	-
T_superior_thoracic_UBC01_T15_R_676	663	664	2.63330557913	0.067645	0.067645	1	12	-1	941327.991894746	7.6640758e-08	12	52	-
T_lateral_thoracic_UBC04_T5_R_677	665	624	2.193987135	0.079227	0.079227	1	12	1	-	-	-	-	-
T_lateral_thoracic_UBC04_T5_R_678	624	622	1.50694953755	0.079227	0.079227	1	12	1	-	-	-	-	-
T_lateral_thoracic_UBC04_T5_R_679	622	620	1.55122259107	0.079227	0.079227	1	12	1	-	-	-	-	-
T_lateral_thoracic_UBC04_T5_R_680	620	618	2.01999052385	0.079227	0.079227	1	12	1	-	-	-	-	-
T_lateral_thoracic_UBC04_T5_R_681	618	630	1.52870255484	0.079227	0.079227	1	12	-1	-	-	-	-	-
T_lateral_thoracic_UBC04_T5_R_682	630	666	2.80118819924	0.079227	0.079227	1	12	-1	848012.995972422	8.5074275e-08	15	53	-
T_thoracodorsal_UBC03_T3_R_683	638	628	2.09422823629	0.12083	0.12083	1	12	1	-	-	-	-	-
T_thoracodorsal_UBC03_T3_R_684	628	626	2.33374950362	0.12083	0.12083	1	12	1	-	-	-	-	-
T_thoracodorsal_UBC03_T3_R_685	626	667	3.03873428696	0.12083	0.12083	1	12	-1	897893.937143238	8.0348121e-08	15	53	-
A_circumflex_scapular_R_686	638	668	5.31023481844	0.159319	0.159319	1	12	-1	-	-	-	-	-
A_circumflex_scapular_R_687	668	616	1.4047223216	0.159319	0.159319	1	12	1	-	-	-	-	-
A_circumflex_scapular_R_688	616	661	2.44731011998	0.159319	0.159319	1	12	-1	-	-	-	-	-
A_circumflex_scapular_branch_1_R_689	668	662	4.02155309818	0.040434	0.040434	1	12	-1	-	-	-	-	-
A_circumflex_scapular_branch_1_R_690	662	614	0.928042548206	0.040434	0.040434	1	12	1	-	-	-	-	-
A_circumflex_scapular_branch_1_R_691	614	660	1.62537837866	0.040434	0.040434	1	12	-1	-	-	-	-	-
A_subclavian_R_692	669	670	1.57469462921	0.489563	0.417743075297	1	12	-1	-	-	-	-	-
A_subclavian_R_693	670	671	0.401138510998	0.417743075297	0.399447631138	1	12	-1	-	-	-	-	-
A_subclavian_R_694	671	639	0.341824185652	0.399447631138	0.383857441892	1	12	-1	-	-	-	-	-
A_subclavian_R_695	639	632	0.428446558944	0.383857441892	0.36431651057	1	12	-1	-	-	-	-	-
A_subclavian_R_696	632	672	2.94277694134	0.36431651057	0.2301	1	12	-1	-	-	-	-	-
A_brachiocephalic_trunk_C_697	669	673	4.73821652249	0.615874	0.672809	1	12	-1	-	-	-	-	-
A_ascending_cervical_anastomotic_branch_4_R_698	674	675	1.61684842901	0.029116	0.029116	1	10	-1	-	-	-	-	-
T_perforator_UAR01_T2_R_699	676	677	0.923824244043	0.02539	0.02539	1	10	1	3887922.49836018	1.8555949e-08	38	16	-
T_perforator_UAR01_T1_R_700	678	679	0.9571837444	0.02539	0.02539	1	10	1	3887922.49836018	1.8555949e-08	38	16	-
A_ascending_cervical_anastomotic_branch_2_R_701	680	681	1.49906826199	0.029116	0.029116	1	10	-1	-	-	-	-	-
A_deep_cervical_anastomotic_branch_R_702	682	683	2.08431760561	0.029116	0.029116	1	10	-1	-	-	-	-	-
A_ascending_cervical_anastomotic_branch_3_R_703	684	685	1.53140399732	0.029116	0.029116	1	10	-1	-	-	-	-	-
T_perforator_UAR01_T3_R_704	686	687	0.969615757285	0.02539	0.02539	1	10	1	3887922.49836018	1.8555949e-08	38	16	-
A_ascending_cervical_anastomotic_branch_1_R_705	688	689	2.18411946493	0.029116	0.029116	1	10	-1	-	-	-	-	-
T_ascending_cervical_UAR01_T4_R_706	647	678	1.78510053512	0.05976	0.05976	1	10	1	-	-	-	-	-
T_ascending_cervical_UAR01_T4_R_707	678	674	4.53086679602	0.05976	0.05976	1	10	-1	-	-	-	-	-
T_ascending_cervical_UAR01_T4_R_708	674	676	0.640797927882	0.05976	0.05976	1	10	1	-	-	-	-	-
T_ascending_cervical_UAR01_T4_R_709	676	684	0.801984758191	0.05976	0.05976	1	10	-1	-	-	-	-	-
T_ascending_cervical_UAR01_T4_R_710	684	680	0.51227211774	0.05976	0.05976	1	10	-1	-	-	-	-	-
T_ascending_cervical_UAR01_T4_R_711	680	682	0.405405428998	0.05976	0.05976	1	10	-1	-	-	-	-	-
T_ascending_cervical_UAR01_T4_R_712	682	686	1.56574926668	0.05976	0.05976	1	10	1	-	-	-	-	-
T_ascending_cervical_UAR01_T4_R_713	686	688	0.835288947914	0.05976	0.05976	1	10	-1	-	-	-	-	-
T_ascending_cervical_UAR01_T4_R_714	688	690	2.27140342406	0.05976	0.05976	1	10	-1	298176.85884215	2.4195067e-07	38	16	-
A_deep_cervical_R_715	633	683	6.00421940628	0.051962	0.051962	1	10	-1	-	-	-	-	-
A_deep_cervical_R_716	683	230	6.65356348295	0.051962	0.051962	1	10	-1	-	-	-	-	-
A_superior_thyroid_R_717	83	691	1.12251726075	0.096504	0.096504	1	10	-1	-	-	-	-	-
A_superior_thyroid_R_718	691	692	0.498961090946	0.096504	0.096504	1	10	-1	-	-	-	-	-
A_superior_thyroid_R_719	692	693	0.316446973834	0.096504	0.096504	1	10	-1	-	-	-	-	-
A_superior_thyroid_R_720	693	694	0.451995009435	0.096504	0.096504	1	10	-1	-	-	-	-	-
A_superior_thyroid_R_721	694	695	0.476005283375	0.096504	0.096504	1	10	-1	-	-	-	-	-
A_superior_thyroid_R_722	695	696	0.519385087485	0.096504	0.096504	1	10	-1	-	-	-	-	-
A_superior_thyroid_R_723	696	697	0.435120968951	0.096504	0.096504	1	10	-1	-	-	-	-	-
A_superior_thyroid_R_724	697	698	0.367108231595	0.096504	0.096504	1	10	-1	-	-	-	-	-
A_superior_thyroid_R_725	698	699	0.334609539751	0.096504	0.096504	1	10	-1	-	-	-	-	-
A_superior_thyroid_R_726	699	700	0.728889781816	0.096504	0.096504	1	10	-1	-	-	-	-	-
T_perforator_UAR02_T3_R_727	695	701	0.481512250334	0.02539	0.02539	1	10	1	5683797.67359398	1.2692938e-08	44	14	-
T_perforator_UAR02_T2_R_728	694	702	0.528477952976	0.02539	0.02539	1	10	1	5683797.67359398	1.2692938e-08	44	14	-
T_superior_thyroid_posterior_glandular_branch_ORG09_T2_R_729	697	703	1.04972908662	0.064875	0.064875	1	10	-1	638276.652496417	1.130295e-07	18	18	-
T_perforator_UAR02_T1_R_730	691	704	0.498285523951	0.02539	0.02539	1	10	1	5683797.67359398	1.2692938e-08	18	18	-
T_superior_thyroid_lateral_glandular_branch_ORG09_T3_R_731	698	705	2.52354616061	0.05624	0.05624	1	10	-1	979727.13175512	7.3636923e-08	44	14	-
T_perforator_UAR02_T4_R_732	699	706	0.556574523834	0.02539	0.02539	1	10	1	5683797.67359398	1.2692938e-08	44	14	-
T_superior_thyroid_sternocleidomastoid_branch_UAR02_T6_R_733	696	707	0.704613874468	0.057411	0.057411	1	10	-1	491633.3977212	1.46743674e-07	18	18	-
A_superior_thyroid_infrahyoid_branch_R_734	692	708	4.31743993028	0.041578	0.041578	1	10	-1	-	-	-	-	-
A_common_carotida_R_735	84	669	8.1252156733	0.332624	0.447559	1	10	-1	-	-	-	-	-
T_superior_thyroid_cricothyroid_branch_ORG09_T5_R_736	700	709	0.776530335929	0.048097	0.048097	1	10	-1	-	-	-	-	-
T_superior_thyroid_cricothyroid_branch_ORG09_T5_R_737	709	710	0.576003235038	0.048097	0.048097	1	10	-1	-	-	-	-	-
T_superior_thyroid_cricothyroid_branch_ORG09_T5_R_738	710	711	0.554310235691	0.048097	0.048097	1	10	-1	1566343.84764661	4.605891e-08	18	18	-
T_superior_thyroid_anterior_glandular_branch_ORG09_T4_R_739	700	712	1.57921093638	0.077619	0.077619	1	10	-1	-	-	-	-	-
T_superior_thyroid_anterior_glandular_branch_ORG09_T4_R_740	712	713	1.31346107317	0.077619	0.077619	1	10	-1	372680.733469976	1.93581488e-07	44	14	-
A_suprahyoideo_R_741	134	714	4.35213723291	0.041578	0.041578	1	10	-1	-	-	-	-	-
T_superior_laryngeal_UAR02_T5_R_742	693	715	0.798864675141	0.052738	0.052738	1	10	-1	-	-	-	-	-
T_superior_laryngeal_UAR02_T5_R_743	715	716	0.482936024004	0.052738	0.052738	1	10	-1	-	-	-	-	-
T_superior_laryngeal_UAR02_T5_R_744	716	717	0.448343645912	0.052738	0.052738	1	10	-1	-	-	-	-	-
T_superior_laryngeal_UAR02_T5_R_745	717	718	0.591552068775	0.052738	0.052738	1	10	-1	634243.090834483	1.13748328e-07	18	18	-
A_ascending_cervical_anastomotic_branch_3_L_746	719	720	1.49905971507	0.029116	0.029116	1	10	-1	-	-	-	-	-
A_ascending_cervical_anastomotic_branch_2_L_747	721	722	1.74339732	0.029116	0.029116	1	10	-1	-	-	-	-	-
A_deep_cervical_anastomotic_branch_L_748	723	724	2.08477981512	0.029116	0.029116	1	10	-1	-	-	-	-	-
T_perforator_UAL01_T1_L_749	725	726	0.95718557925	0.02539	0.02539	1	10	1	3887922.49836018	1.8555949e-08	37	7	-
T_ascending_cervical_UAL01_T4_L_750	556	725	1.83304075132	0.05976	0.05976	1	10	1	-	-	-	-	-
T_ascending_cervical_UAL01_T4_L_751	725	727	5.17167206459	0.05976	0.05976	1	10	-1	-	-	-	-	-
T_ascending_cervical_UAL01_T4_L_752	727	719	1.31426410706	0.05976	0.05976	1	10	-1	-	-	-	-	-
T_ascending_cervical_UAL01_T4_L_753	719	723	0.405405428998	0.05976	0.05976	1	10	-1	-	-	-	-	-
T_ascending_cervical_UAL01_T4_L_754	723	721	0.819409466329	0.05976	0.05976	1	10	-1	-	-	-	-	-
T_ascending_cervical_UAL01_T4_L_755	721	728	0.746336497966	0.05976	0.05976	1	10	-1	-	-	-	-	-
T_ascending_cervical_UAL01_T4_L_756	728	729	0.835283849779	0.05976	0.05976	1	10	-1	-	-	-	-	-
T_ascending_cervical_UAL01_T4_L_757	729	730	2.27139269411	0.05976	0.05976	1	10	-1	298176.85884215	2.4195067e-07	37	7	-
A_ascending_cervical_anastomotic_branch_1_L_758	729	731	2.18409507023	0.029116	0.029116	1	10	-1	-	-	-	-	-
A_deep_cervical_L_759	542	724	6.0431548359	0.051962	0.051962	1	10	-1	-	-	-	-	-
A_deep_cervical_L_760	724	486	6.65348183737	0.051962	0.051962	1	10	-1	-	-	-	-	-
T_perforator_UAL01_T2_L_761	727	732	0.92382721209	0.02539	0.02539	1	10	1	3887922.49836018	1.8555949e-08	37	7	-
T_perforator_UAL01_T3_L_762	728	733	0.969611381735	0.02539	0.02539	1	10	1	3887922.49836018	1.8555949e-08	37	7	-
A_common_carotida_L_763	403	734	12.1354732248	0.332624	0.447559	1	10	-1	-	-	-	-	-
T_superior_thyroid_posterior_glandular_branch_ORG09_T7_L_764	735	736	1.04980147517	0.064875	0.064875	1	10	-1	638276.652496417	1.130295e-07	17	9	-
T_perforator_UAL02_T2_L_765	737	738	0.528405851908	0.02539	0.02539	1	10	1	5683797.67359398	1.2692938e-08	43	5	-
T_perforator_UAL02_T3_L_766	739	740	0.481414892293	0.02539	0.02539	1	10	1	5683797.67359398	1.2692938e-08	43	5	-
T_superior_laryngeal_UAL02_T5_L_767	741	742	0.79883457958	0.052738	0.052738	1	10	-1	-	-	-	-	-
T_superior_laryngeal_UAL02_T5_L_768	742	743	0.465016793622	0.052738	0.052738	1	10	-1	-	-	-	-	-
T_superior_laryngeal_UAL02_T5_L_769	743	744	0.473991773217	0.052738	0.052738	1	10	-1	-	-	-	-	-
T_superior_laryngeal_UAL02_T5_L_770	744	745	0.581495461327	0.052738	0.052738	1	10	-1	634243.090834483	1.13748328e-07	17	9	-
A_superior_thyroid_infrahyoid_branch_L_771	746	708	4.27198820468	0.041578	0.041578	1	10	-1	-	-	-	-	-
T_perforator_UAL02_T1_L_772	747	748	0.498282184414	0.02539	0.02539	1	10	1	5683797.67359398	1.2692938e-08	17	9	-
T_superior_thyroid_lateral_glandular_branch_ORG09_T8_L_773	749	750	2.52359883314	0.05624	0.05624	1	10	-1	979727.13175512	7.3636923e-08	43	5	-
A_superior_thyroid_L_774	402	747	1.12250990891	0.096504	0.096504	1	10	1	-	-	-	-	-
A_superior_thyroid_L_775	747	746	0.498991353029	0.096504	0.096504	1	10	-1	-	-	-	-	-
A_superior_thyroid_L_776	746	741	0.316446929425	0.096504	0.096504	1	10	-1	-	-	-	-	-
A_superior_thyroid_L_777	741	737	0.451998106238	0.096504	0.096504	1	10	1	-	-	-	-	-
A_superior_thyroid_L_778	737	739	0.476020205985	0.096504	0.096504	1	10	1	-	-	-	-	-
A_superior_thyroid_L_779	739	751	0.519366588747	0.096504	0.096504	1	10	-1	-	-	-	-	-
A_superior_thyroid_L_780	751	735	0.435045867213	0.096504	0.096504	1	10	-1	-	-	-	-	-
A_superior_thyroid_L_781	735	749	0.367181749626	0.096504	0.096504	1	10	-1	-	-	-	-	-
A_superior_thyroid_L_782	749	752	0.334533567733	0.096504	0.096504	1	10	-1	-	-	-	-	-
A_superior_thyroid_L_783	752	753	0.728955144056	0.096504	0.096504	1	10	-1	-	-	-	-	-
T_superior_thyroid_sternocleidomastoid_branch_UAL02_T6_L_784	751	754	0.704584020432	0.057411	0.057411	1	10	-1	491633.3977212	1.46743674e-07	17	9	-
T_perforator_UAL02_T4_L_785	752	755	0.556621988741	0.02539	0.02539	1	10	1	5683797.67359398	1.2692938e-08	43	5	-
T_superior_thyroid_anterior_glandular_branch_ORG09_T9_L_786	753	756	1.57924122358	0.077619	0.077619	1	10	-1	-	-	-	-	-
T_superior_thyroid_anterior_glandular_branch_ORG09_T9_L_787	756	757	1.31342495835	0.077619	0.077619	1	10	-1	372680.733469976	1.93581488e-07	43	5	-
T_superior_thyroid_cricothyroid_branch_ORG09_T10_L_788	753	758	0.776526618846	0.048097	0.048097	1	10	-1	-	-	-	-	-
T_superior_thyroid_cricothyroid_branch_ORG09_T10_L_789	758	759	0.577152650804	0.048097	0.048097	1	10	-1	-	-	-	-	-
T_superior_thyroid_cricothyroid_branch_ORG09_T10_L_790	759	760	0.553243728835	0.048097	0.048097	1	10	-1	1566343.84764661	4.605891e-08	17	9	-
A_suprahyoideo_L_791	342	714	4.27509480254	0.041578	0.041578	1	10	-1	-	-	-	-	-
A_thyroidal_collaterals_SLA_to_CTA_L_792	743	758	2.98813902106	0.024648	0.024648	1	17	-1	-	-	-	-	-
A_thyroidal_collaterals_SLA_to_CTA_R_793	716	709	2.98263691687	0.024648	0.024648	1	12	-1	-	-	-	-	-
A_thyroidal_collaterals_SLA_to_ILA_L_794	563	742	4.17078050101	0.025576	0.025576	1	17	-1	-	-	-	-	-
A_thyroidal_collaterals_SLA_to_ILA_R_795	654	715	4.20632895135	0.025576	0.025576	1	12	-1	-	-	-	-	-
A_thyroidal_collaterals_SLA_to_SLA_C_796	717	744	1.82234202335	0.025762	0.025762	1	12	-1	-	-	-	-	-
A_thyroidal_collaterals_STA_to_STA_from_CTAs_C_797	710	759	1.27718139358	0.023536	0.023536	1	12	-1	-	-	-	-	-
A_thyroidal_collaterals_supraisthmic_arcade_C_798	712	756	1.83420033799	0.037585	0.037585	1	12	-1	-	-	-	-	-
A_thoracic_aorta_C_799	761	762	0.989802748671	1.055	1.03637952315	1	24	-1	-	-	-	-	-
A_thoracic_aorta_C_800	762	763	0.788038440894	1.03637952315	1.02155469915	1	24	-1	-	-	-	-	-
A_thoracic_aorta_C_801	763	764	1.55561126826	1.02155469915	0.992290056634	1	24	-1	-	-	-	-	-
A_thoracic_aorta_C_802	764	765	0.532704864771	0.992290056634	0.982268647203	1	24	-1	-	-	-	-	-
A_thoracic_aorta_C_803	765	766	1.85630715227	0.982268647203	0.947347220286	1	24	-1	-	-	-	-	-
A_thoracic_aorta_C_804	766	767	0.446065581914	0.947347220286	0.938955695963	1	24	-1	-	-	-	-	-
A_thoracic_aorta_C_805	767	768	1.72429744568	0.938955695963	0.906517676662	1	24	-1	-	-	-	-	-
A_thoracic_aorta_C_806	768	769	0.5652075166	0.906517676662	0.895884817245	1	24	-1	-	-	-	-	-
A_thoracic_aorta_C_807	769	770	1.81346441424	0.895884817245	0.861769361228	1	24	-1	-	-	-	-	-
A_thoracic_aorta_C_808	770	771	0.58318389654	0.861769361228	0.850798324566	1	24	-1	-	-	-	-	-
A_thoracic_aorta_C_809	771	772	1.70553793836	0.850798324566	0.818713214946	1	24	-1	-	-	-	-	-
A_thoracic_aorta_C_810	772	773	0.578807937396	0.818713214946	0.807824500188	1	24	-1	-	-	-	-	-
A_thoracic_aorta_C_811	773	774	1.45998631138	0.807824500188	0.780358784069	1	24	-1	-	-	-	-	-
A_thoracic_aorta_C_812	774	775	0.178015838041	0.780358784069	0.777009894813	1	24	-1	-	-	-	-	-
A_thoracic_aorta_C_813	775	776	0.712571603787	0.777009894813	0.763604776401	1	24	-1	-	-	-	-	-
A_thoracic_aorta_C_814	776	777	0.533202781794	0.763604776401	0.753574	1	24	-1	-	-	-	-	-
A_aortic_arch_C_815	778	779	1.53252864561	1.595	1.533367754	1	23	-1	-	-	-	-	-
A_aortic_arch_C_816	779	780	0.300894368193	1.533367754	1.52126697157	1	23	-1	-	-	-	-	-
A_aortic_arch_C_817	780	673	5.61414292773	1.52126697157	1.29548832855	1	23	-1	-	-	-	-	-
A_aortic_arch_C_818	673	734	0.9608488311	1.29548832855	1.25684678558	1	23	-1	-	-	-	-	-
A_aortic_arch_C_819	734	578	0.697955122456	1.25684678558	1.22877778868	1	23	-1	-	-	-	-	-
A_aortic_arch_C_820	578	781	1.21049001754	1.22877778868	1.18009666369	1	23	-1	-	-	-	-	-
A_aortic_arch_C_821	781	782	0.593134385573	1.18009666369	1.15624314261	1	23	-1	-	-	-	-	-
A_aortic_arch_C_822	782	783	0.620160674692	1.15624314261	1.13130273097	1	23	-1	-	-	-	-	-
A_aortic_arch_C_823	783	784	0.569756568418	1.13130273097	1.10838937331	1	23	-1	-	-	-	-	-
A_aortic_arch_C_824	784	785	0.351195021767	1.10838937331	1.09426569736	1	23	-1	-	-	-	-	-
A_aortic_arch_C_825	785	786	0.532138879112	1.09426569736	1.07286517451	1	23	-1	-	-	-	-	-
A_aortic_arch_C_826	786	761	0.444229984715	1.07286517451	1.055	1	23	-1	-	-	-	-	-
A_abdominal_aorta_C_827	777	0	0.324766673437	0.753574	0.749492657861	1	25	-1	-	-	-	-	-
A_abdominal_aorta_C_828	0	787	0.283719128768	0.749492657861	0.745927160135	1	25	-1	-	-	-	-	-
A_abdominal_aorta_C_829	787	788	0.206497393622	0.745927160135	0.7433321078	1	25	-1	-	-	-	-	-
A_abdominal_aorta_C_830	788	789	0.908644037501	0.7433321078	0.73191317999	1	25	-1	-	-	-	-	-
A_abdominal_aorta_C_831	789	790	0.431912563442	0.73191317999	0.726485335665	1	25	-1	-	-	-	-	-
A_abdominal_aorta_C_832	790	791	0.428046414174	0.726485335665	0.72110607723	1	25	-1	-	-	-	-	-
A_abdominal_aorta_C_833	791	792	0.359768468728	0.72110607723	0.7165848676	1	25	-1	-	-	-	-	-
A_abdominal_aorta_C_834	792	793	0.409914424686	0.7165848676	0.711433473841	1	25	-1	-	-	-	-	-
A_abdominal_aorta_C_835	793	794	1.11064812117	0.711433473841	0.697475961113	1	25	-1	-	-	-	-	-
A_abdominal_aorta_C_836	794	795	0.470696340909	0.697475961113	0.691560721134	1	25	-1	-	-	-	-	-
A_abdominal_aorta_C_837	795	796	1.03849816142	0.691560721134	0.678509916807	1	25	-1	-	-	-	-	-
A_abdominal_aorta_C_838	796	797	0.432021103791	0.678509916807	0.673080708455	1	25	-1	-	-	-	-	-
A_abdominal_aorta_C_839	797	798	2.35720480781	0.673080708455	0.643457720328	1	25	-1	-	-	-	-	-
A_abdominal_aorta_C_840	798	799	0.64610750025	0.643457720328	0.635338088659	1	25	-1	-	-	-	-	-
A_abdominal_aorta_C_841	799	800	0.547008263136	0.635338088659	0.628463836905	1	25	-1	-	-	-	-	-
A_abdominal_aorta_C_842	800	801	2.44039849299	0.628463836905	0.597795353902	1	25	-1	-	-	-	-	-
A_abdominal_aorta_C_843	801	802	0.28527412205	0.597795353902	0.594210314578	1	25	-1	-	-	-	-	-
A_abdominal_aorta_C_844	802	803	0.147176636362	0.594210314578	0.592360746081	1	25	-1	-	-	-	-	-
A_abdominal_aorta_C_845	803	804	0.157137454781	0.592360746081	0.590386	1	25	-1	-	-	-	-	-
T_inferior_phrenic_ORG27_T2_L_846	775	805	2.62418950629	0.091795	0.091795	1	32	-1	-	-	-	-	-
T_inferior_phrenic_ORG27_T2_L_847	805	806	8.46190489638	0.091795	0.091795	1	32	-1	207598.047851527	3.47518157e-07	15	53	-
T_inferior_phrenic_ORG27_T1_R_848	774	807	2.21523232503	0.095889	0.095889	1	32	-1	-	-	-	-	-
T_inferior_phrenic_ORG27_T1_R_849	807	808	9.59260719629	0.095889	0.095889	1	32	-1	182126.849592593	3.96120018e-07	15	53	-
A_superior_mesenteric_C_850	789	809	4.57954362089	0.392612	0.353331727715	1	41	-1	-	-	-	-	-
A_superior_mesenteric_C_851	809	810	0.375375760646	0.353331727715	0.35011200468	1	41	-1	-	-	-	-	-
A_superior_mesenteric_C_852	810	811	0.379083165927	0.35011200468	0.346860481993	1	41	-1	-	-	-	-	-
A_superior_mesenteric_C_853	811	812	0.694644453917	0.346860481993	0.340902284944	1	41	-1	-	-	-	-	-
A_superior_mesenteric_C_854	812	813	1.29629015261	0.340902284944	0.32978357217	1	41	-1	-	-	-	-	-
A_superior_mesenteric_C_855	813	814	1.14662380035	0.32978357217	0.319948597593	1	41	-1	-	-	-	-	-
A_superior_mesenteric_C_856	814	815	1.09485747252	0.319948597593	0.310557640066	1	41	-1	-	-	-	-	-
A_superior_mesenteric_C_857	815	816	1.14165307079	0.310557640066	0.300765301094	1	41	-1	-	-	-	-	-
A_superior_mesenteric_C_858	816	817	0.988372178229	0.300765301094	0.292287703435	1	41	-1	-	-	-	-	-
A_superior_mesenteric_C_859	817	818	0.632008279379	0.292287703435	0.286866757735	1	41	-1	-	-	-	-	-
A_superior_mesenteric_C_860	818	819	0.544819175871	0.286866757735	0.282193662041	1	41	-1	-	-	-	-	-
A_superior_mesenteric_C_861	819	820	0.497657410098	0.282193662041	0.277925088534	1	41	-1	-	-	-	-	-
A_superior_mesenteric_C_862	820	821	0.488664950606	0.277925088534	0.27373364635	1	41	-1	-	-	-	-	-
A_superior_mesenteric_C_863	821	822	0.759152854774	0.27373364635	0.267222139241	1	41	-1	-	-	-	-	-
A_superior_mesenteric_C_864	822	823	1.05773109709	0.267222139241	0.258149627014	1	41	-1	-	-	-	-	-
A_superior_mesenteric_C_865	823	824	1.01167996383	0.258149627014	0.249472110708	1	41	-1	-	-	-	-	-
A_superior_mesenteric_C_866	824	825	1.04229212112	0.249472110708	0.240532023723	1	41	-1	-	-	-	-	-
A_superior_mesenteric_C_867	825	826	1.0281530539	0.240532023723	0.231713212232	1	41	-1	-	-	-	-	-
A_superior_mesenteric_C_868	826	827	1.03500083634	0.231713212232	0.222835665028	1	41	-1	-	-	-	-	-
A_superior_mesenteric_C_869	827	828	0.661520296497	0.222835665028	0.217161584919	1	41	-1	-	-	-	-	-
A_superior_mesenteric_C_870	828	829	0.641461147303	0.217161584919	0.21165955882	1	41	-1	-	-	-	-	-
A_superior_mesenteric_C_871	829	830	0.582647147817	0.21165955882	0.206662	1	41	-1	-	-	-	-	-
A_jejunal_2_C_872	812	831	1.8336210722	0.084474	0.084474	1	41	-1	-	-	-	-	-
A_jejunal_2_C_873	831	832	0.589302283786	0.084474	0.084474	1	41	-1	-	-	-	-	-
A_jejunal_2_C_874	832	833	0.343644081544	0.084474	0.084474	1	41	-1	-	-	-	-	-
A_jejunal_2_C_875	833	834	0.386921287321	0.084474	0.084474	1	41	-1	-	-	-	-	-
A_jejunal_2_C_876	834	835	0.309827227274	0.084474	0.084474	1	41	-1	-	-	-	-	-
A_jejunal_2_C_877	835	836	0.583003784663	0.084474	0.084474	1	41	-1	-	-	-	-	-
A_jejunal_2_C_878	836	837	0.34474116306	0.084474	0.084474	1	41	-1	-	-	-	-	-
A_jejunal_2_C_879	837	838	0.497635315209	0.084474	0.084474	1	41	-1	-	-	-	-	-
A_jejunal_2_C_880	838	813	3.12727218929	0.084474	0.084474	1	41	-1	-	-	-	-	-
A_jejunal_4_C_881	839	840	1.53371652853	0.084474	0.084474	1	41	-1	-	-	-	-	-
A_jejunal_4_C_882	840	841	0.434514835618	0.084474	0.084474	1	41	-1	-	-	-	-	-
A_jejunal_4_C_883	841	842	0.33836696593	0.084474	0.084474	1	41	-1	-	-	-	-	-
A_jejunal_4_C_884	842	843	0.342521788992	0.084474	0.084474	1	41	-1	-	-	-	-	-
A_jejunal_4_C_885	843	844	0.672382228871	0.084474	0.084474	1	41	-1	-	-	-	-	-
A_jejunal_4_C_886	844	845	0.364515665605	0.084474	0.084474	1	41	-1	-	-	-	-	-
A_jejunal_4_C_887	845	846	1.25498315535	0.084474	0.084474	1	41	-1	-	-	-	-	-
A_jejunal_4_C_888	846	815	3.69871897559	0.084474	0.084474	1	41	-1	-	-	-	-	-
A_jejunal_5_C_889	846	847	1.32651054931	0.084474	0.084474	1	41	-1	-	-	-	-	-
A_jejunal_5_C_890	847	848	0.689044435602	0.084474	0.084474	1	41	-1	-	-	-	-	-
A_jejunal_5_C_891	848	816	3.87705858888	0.084474	0.084474	1	41	-1	-	-	-	-	-
A_jejunal_6_C_892	848	849	0.494511816985	0.084474	0.084474	1	41	-1	-	-	-	-	-
A_jejunal_6_C_893	849	850	0.517962406531	0.084474	0.084474	1	41	-1	-	-	-	-	-
A_jejunal_6_C_894	850	851	0.321125695907	0.084474	0.084474	1	41	-1	-	-	-	-	-
A_jejunal_6_C_895	851	852	0.418401513474	0.084474	0.084474	1	41	-1	-	-	-	-	-
A_jejunal_6_C_896	852	853	0.489413678094	0.084474	0.084474	1	41	-1	-	-	-	-	-
A_jejunal_6_C_897	853	817	4.14393820447	0.084474	0.084474	1	41	-1	-	-	-	-	-
A_ileal_1_C_898	853	854	0.546561948238	0.076816	0.076816	1	41	-1	-	-	-	-	-
A_ileal_1_C_899	854	855	0.324080597708	0.076816	0.076816	1	41	-1	-	-	-	-	-
A_ileal_1_C_900	855	856	0.173876291945	0.076816	0.076816	1	41	-1	-	-	-	-	-
A_ileal_1_C_901	856	857	1.33726017399	0.076816	0.076816	1	41	-1	-	-	-	-	-
A_ileal_1_C_902	857	819	3.40004291795	0.076816	0.076816	1	41	-1	-	-	-	-	-
A_ileal_2_C_903	857	858	1.11332415227	0.076816	0.076816	1	41	-1	-	-	-	-	-
A_ileal_2_C_904	858	859	0.212322655936	0.076816	0.076816	1	41	-1	-	-	-	-	-
A_ileal_2_C_905	859	860	0.393773710089	0.076816	0.076816	1	41	-1	-	-	-	-	-
A_ileal_2_C_906	860	861	0.844293351664	0.076816	0.076816	1	41	-1	-	-	-	-	-
A_ileal_2_C_907	861	821	2.86596156863	0.076816	0.076816	1	41	-1	-	-	-	-	-
A_ileal_3_C_908	861	862	0.937493000575	0.076816	0.076816	1	41	-1	-	-	-	-	-
A_ileal_3_C_909	862	863	0.327906516125	0.076816	0.076816	1	41	-1	-	-	-	-	-
A_ileal_3_C_910	863	864	0.326435638028	0.076816	0.076816	1	41	-1	-	-	-	-	-
A_ileal_3_C_911	864	865	1.21338311728	0.076816	0.076816	1	41	-1	-	-	-	-	-
A_ileal_3_C_912	865	822	2.98864154381	0.076816	0.076816	1	41	-1	-	-	-	-	-
A_ileal_4_C_913	865	866	0.496632428781	0.076816	0.076816	1	41	-1	-	-	-	-	-
A_ileal_4_C_914	866	867	0.394555170096	0.076816	0.076816	1	41	-1	-	-	-	-	-
A_ileal_4_C_915	867	868	1.49541706891	0.076816	0.076816	1	41	-1	-	-	-	-	-
A_ileal_4_C_916	868	823	2.18323384481	0.076816	0.076816	1	41	-1	-	-	-	-	-
A_ileal_5_C_917	868	869	0.503155074527	0.076816	0.076816	1	41	-1	-	-	-	-	-
A_ileal_5_C_918	869	870	0.417605649685	0.076816	0.076816	1	41	-1	-	-	-	-	-
A_ileal_5_C_919	870	871	1.11075949487	0.076816	0.076816	1	41	-1	-	-	-	-	-
A_ileal_5_C_920	871	824	1.4617345552	0.076816	0.076816	1	41	-1	-	-	-	-	-
A_ileal_6_C_921	871	872	0.58554783663	0.076816	0.076816	1	41	-1	-	-	-	-	-
A_ileal_6_C_922	872	873	0.532382731762	0.076816	0.076816	1	41	-1	-	-	-	-	-
A_ileal_6_C_923	873	874	0.579942895908	0.076816	0.076816	1	41	-1	-	-	-	-	-
A_ileal_6_C_924	874	825	1.21796200495	0.076816	0.076816	1	41	-1	-	-	-	-	-
A_ileal_7_C_925	874	875	0.430762162144	0.076816	0.076816	1	41	-1	-	-	-	-	-
A_ileal_7_C_926	875	876	0.625324140801	0.076816	0.076816	1	41	-1	-	-	-	-	-
A_ileal_7_C_927	876	877	0.640681023502	0.076816	0.076816	1	41	-1	-	-	-	-	-
A_ileal_7_C_928	877	826	0.835456833208	0.076816	0.076816	1	41	-1	-	-	-	-	-
A_ileal_8_C_929	877	878	0.622175577136	0.076816	0.076816	1	41	-1	-	-	-	-	-
A_ileal_8_C_930	878	879	0.399267121261	0.076816	0.076816	1	41	-1	-	-	-	-	-
A_ileal_8_C_931	879	880	0.491474238272	0.076816	0.076816	1	41	-1	-	-	-	-	-
A_ileal_8_C_932	880	827	0.462523582809	0.076816	0.076816	1	41	-1	-	-	-	-	-
A_ileal_9_C_933	880	881	0.609878641011	0.076816	0.076816	1	41	-1	-	-	-	-	-
A_ileal_9_C_934	881	882	0.544284901347	0.076816	0.076816	1	41	-1	-	-	-	-	-
A_ileal_9_C_935	882	883	0.439703771667	0.076816	0.076816	1	41	-1	-	-	-	-	-
A_ileal_9_C_936	883	828	0.349487863274	0.076816	0.076816	1	41	-1	-	-	-	-	-
A_ileal_10_C_937	883	884	0.478529656114	0.076816	0.076816	1	41	-1	-	-	-	-	-
A_ileal_10_C_938	884	885	0.29196515487	0.076816	0.076816	1	41	-1	-	-	-	-	-
A_ileal_10_C_939	885	886	0.396807978567	0.076816	0.076816	1	41	-1	-	-	-	-	-
A_ileal_10_C_940	886	829	0.558635751204	0.076816	0.076816	1	41	-1	-	-	-	-	-
A_ileal_11_C_941	886	887	0.532629239109	0.076816	0.076816	1	41	-1	-	-	-	-	-
A_ileal_11_C_942	887	830	0.992876268141	0.076816	0.076816	1	41	-1	-	-	-	-	-
A_arcade_20_C_943	835	888	0.665554926362	0.084474	0.084474	1	41	-1	-	-	-	-	-
A_arcade_20_C_944	888	889	0.837116600108	0.084474	0.084474	1	41	-1	-	-	-	-	-
A_arcade_20_C_945	889	890	0.344810812033	0.084474	0.084474	1	41	-1	-	-	-	-	-
A_arcade_20_C_946	890	891	0.234635486078	0.084474	0.084474	1	41	-1	-	-	-	-	-
A_arcade_20_C_947	891	892	1.0360623763	0.084474	0.084474	1	41	-1	-	-	-	-	-
A_arcade_20_C_948	892	836	0.658428246028	0.084474	0.084474	1	41	-1	-	-	-	-	-
A_arcade_19_C_949	837	893	0.329196805282	0.084474	0.084474	1	41	-1	-	-	-	-	-
A_arcade_19_C_950	893	894	0.260761892078	0.084474	0.084474	1	41	-1	-	-	-	-	-
A_arcade_19_C_951	894	895	0.272695969592	0.084474	0.084474	1	41	-1	-	-	-	-	-
A_arcade_19_C_952	895	896	0.533656017993	0.084474	0.084474	1	41	-1	-	-	-	-	-
A_arcade_17_C_953	845	897	0.816203085856	0.084474	0.084474	1	41	-1	-	-	-	-	-
A_arcade_17_C_954	897	898	0.295890223591	0.084474	0.084474	1	41	-1	-	-	-	-	-
A_arcade_17_C_955	898	899	0.222933647112	0.084474	0.084474	1	41	-1	-	-	-	-	-
A_arcade_17_C_956	899	900	0.213179571789	0.084474	0.084474	1	41	-1	-	-	-	-	-
A_arcade_17_C_957	900	901	0.365026076361	0.084474	0.084474	1	41	-1	-	-	-	-	-
A_arcade_17_C_958	901	902	0.389941822689	0.084474	0.084474	1	41	-1	-	-	-	-	-
A_arcade_17_C_959	902	847	1.07437689985	0.084474	0.084474	1	41	-1	-	-	-	-	-
A_arcade_18_C_960	903	904	1.77114021504	0.084474	0.084474	1	41	-1	-	-	-	-	-
A_arcade_18_C_961	904	905	0.583473249774	0.084474	0.084474	1	41	-1	-	-	-	-	-
A_arcade_18_C_962	905	840	0.699217441105	0.084474	0.084474	1	41	-1	-	-	-	-	-
A_arcade_16_C_963	856	906	0.54065573224	0.076816	0.076816	1	41	-1	-	-	-	-	-
A_arcade_16_C_964	906	907	0.21243699782	0.076816	0.076816	1	41	-1	-	-	-	-	-
A_arcade_16_C_965	907	908	0.712574233409	0.076816	0.076816	1	41	-1	-	-	-	-	-
A_arcade_16_C_966	908	858	0.462683028332	0.076816	0.076816	1	41	-1	-	-	-	-	-
A_arcade_1_C_967	887	909	0.661359948367	0.076816	0.076816	1	41	-1	-	-	-	-	-
A_arcade_1_C_968	909	885	0.658934768605	0.076816	0.076816	1	41	-1	-	-	-	-	-
A_arcade_3_C_969	884	910	0.66496570409	0.076816	0.076816	1	41	-1	-	-	-	-	-
A_arcade_3_C_970	910	911	0.250246808499	0.076816	0.076816	1	41	-1	-	-	-	-	-
A_arcade_3_C_971	911	882	0.412299819663	0.076816	0.076816	1	41	-1	-	-	-	-	-
A_arcade_5_C_972	881	912	0.428182486491	0.076816	0.076816	1	41	-1	-	-	-	-	-
A_arcade_5_C_973	912	913	0.125824156825	0.076816	0.076816	1	41	-1	-	-	-	-	-
A_arcade_5_C_974	913	914	0.264349272209	0.076816	0.076816	1	41	-1	-	-	-	-	-
A_arcade_5_C_975	914	879	0.497418850911	0.076816	0.076816	1	41	-1	-	-	-	-	-
A_arcade_7_C_976	878	915	0.408268418363	0.076816	0.076816	1	41	-1	-	-	-	-	-
A_arcade_7_C_977	915	916	0.144021584186	0.076816	0.076816	1	41	-1	-	-	-	-	-
A_arcade_7_C_978	916	917	0.191534669157	0.076816	0.076816	1	41	-1	-	-	-	-	-
A_arcade_7_C_979	917	876	0.517343537725	0.076816	0.076816	1	41	-1	-	-	-	-	-
A_arcade_9_C_980	875	918	0.391362973297	0.076816	0.076816	1	41	-1	-	-	-	-	-
A_arcade_9_C_981	918	919	0.111654025959	0.076816	0.076816	1	41	-1	-	-	-	-	-
A_arcade_9_C_982	919	920	0.148762812304	0.076816	0.076816	1	41	-1	-	-	-	-	-
A_arcade_9_C_983	920	873	0.401543146791	0.076816	0.076816	1	41	-1	-	-	-	-	-
A_arcade_11_C_984	872	921	0.46709006119	0.076816	0.076816	1	41	-1	-	-	-	-	-
A_arcade_11_C_985	921	922	0.17735779095	0.076816	0.076816	1	41	-1	-	-	-	-	-
A_arcade_11_C_986	922	923	0.158697397111	0.076816	0.076816	1	41	-1	-	-	-	-	-
A_arcade_11_C_987	923	870	0.502328084493	0.076816	0.076816	1	41	-1	-	-	-	-	-
A_arcade_13_C_988	869	924	0.990428902306	0.076816	0.076816	1	41	-1	-	-	-	-	-
A_arcade_13_C_989	924	925	0.159007294152	0.076816	0.076816	1	41	-1	-	-	-	-	-
A_arcade_13_C_990	925	926	0.384878252739	0.076816	0.076816	1	41	-1	-	-	-	-	-
A_arcade_13_C_991	926	867	0.265085345382	0.076816	0.076816	1	41	-1	-	-	-	-	-
A_arcade_14_C_992	866	927	0.589487384831	0.076816	0.076816	1	41	-1	-	-	-	-	-
A_arcade_14_C_993	927	928	0.317293600303	0.076816	0.076816	1	41	-1	-	-	-	-	-
A_arcade_14_C_994	928	929	0.233741806352	0.076816	0.076816	1	41	-1	-	-	-	-	-
A_arcade_14_C_995	929	930	0.20557179906	0.076816	0.076816	1	41	-1	-	-	-	-	-
A_arcade_14_C_996	930	931	0.212528660937	0.076816	0.076816	1	41	-1	-	-	-	-	-
A_arcade_14_C_997	931	864	0.164330538625	0.076816	0.076816	1	41	-1	-	-	-	-	-
A_arcade_15_C_998	862	932	0.53629374953	0.076816	0.076816	1	41	-1	-	-	-	-	-
A_arcade_15_C_999	932	933	0.706112251863	0.076816	0.076816	1	41	-1	-	-	-	-	-
A_arcade_15_C_1000	933	934	0.42620578826	0.076816	0.076816	1	41	-1	-	-	-	-	-
A_arcade_15_C_1001	934	860	1.27888284851	0.076816	0.076816	1	41	-1	-	-	-	-	-
A_arcade_2_C_1002	909	935	0.178791930034	0.076816	0.076816	1	41	-1	-	-	-	-	-
A_arcade_2_C_1003	935	936	0.315066188933	0.076816	0.076816	1	41	-1	-	-	-	-	-
A_arcade_2_C_1004	936	937	0.346325288039	0.076816	0.076816	1	41	-1	-	-	-	-	-
A_arcade_2_C_1005	937	910	0.15188930237	0.076816	0.076816	1	41	-1	-	-	-	-	-
A_arcade_4_C_1006	911	938	0.295483446026	0.076816	0.076816	1	41	-1	-	-	-	-	-
A_arcade_4_C_1007	938	912	0.537496736566	0.076816	0.076816	1	41	-1	-	-	-	-	-
A_arcade_6_C_1008	914	939	0.239421743291	0.076816	0.076816	1	41	-1	-	-	-	-	-
A_arcade_6_C_1009	939	915	0.640835906458	0.076816	0.076816	1	41	-1	-	-	-	-	-
A_arcade_8_C_1010	917	940	0.351811833451	0.076816	0.076816	1	41	-1	-	-	-	-	-
A_arcade_8_C_1011	940	918	0.600284544584	0.076816	0.076816	1	41	-1	-	-	-	-	-
A_arcade_10_C_1012	920	941	0.273068272894	0.076816	0.076816	1	41	-1	-	-	-	-	-
A_arcade_10_C_1013	941	921	0.540785915698	0.076816	0.076816	1	41	-1	-	-	-	-	-
A_arcade_12_C_1014	923	942	0.58741729511	0.076816	0.076816	1	41	-1	-	-	-	-	-
A_arcade_12_C_1015	942	943	0.360694294715	0.076816	0.076816	1	41	-1	-	-	-	-	-
A_arcade_12_C_1016	943	924	0.303212149046	0.076816	0.076816	1	41	-1	-	-	-	-	-
A_jejunal_1_C_1017	811	944	0.32827499874	0.084474	0.084474	1	41	-1	-	-	-	-	-
A_jejunal_1_C_1018	944	945	0.268739600231	0.084474	0.084474	1	41	-1	-	-	-	-	-
A_jejunal_1_C_1019	945	946	0.234726679378	0.084474	0.084474	1	41	-1	-	-	-	-	-
A_jejunal_1_C_1020	946	947	0.258163054416	0.084474	0.084474	1	41	-1	-	-	-	-	-
A_jejunal_1_C_1021	947	948	0.318201585071	0.084474	0.084474	1	41	-1	-	-	-	-	-
A_jejunal_1_C_1022	948	949	0.278167444239	0.084474	0.084474	1	41	-1	-	-	-	-	-
A_jejunal_1_C_1023	949	950	0.311108696512	0.084474	0.084474	1	41	-1	-	-	-	-	-
A_jejunal_1_C_1024	950	831	0.467407159925	0.084474	0.084474	1	41	-1	-	-	-	-	-
A_jejunal_3_C_1025	838	896	0.922379066513	0.084474	0.084474	1	41	-1	-	-	-	-	-
A_jejunal_3_C_1026	896	903	0.317311186229	0.084474	0.084474	1	41	-1	-	-	-	-	-
A_jejunal_3_C_1027	903	839	0.619235102567	0.084474	0.084474	1	41	-1	-	-	-	-	-
A_jejunal_3_C_1028	839	814	2.91051423597	0.084474	0.084474	1	41	-1	-	-	-	-	-
A_inferior_mesenteric_C_1029	798	951	1.91511193004	0.207748	0.202203964797	1	41	-1	-	-	-	-	-
A_inferior_mesenteric_C_1030	951	952	1.08352931857	0.202203964797	0.199067268403	1	41	-1	-	-	-	-	-
A_inferior_mesenteric_C_1031	952	953	1.65268746839	0.199067268403	0.194282922715	1	41	-1	-	-	-	-	-
A_inferior_mesenteric_C_1032	953	954	4.38148944259	0.194282922715	0.181599	1	41	-1	-	-	-	-	-
A_sigmoid_2_C_1033	954	955	0.801952888637	0.125	0.125	1	41	-1	-	-	-	-	-
A_sigmoid_2_C_1034	955	956	0.223138356629	0.125	0.125	1	41	-1	-	-	-	-	-
A_sigmoid_2_C_1035	956	957	0.27944016493	0.125	0.125	1	41	-1	-	-	-	-	-
A_sigmoid_2_C_1036	957	958	0.281970769454	0.125	0.125	1	41	-1	-	-	-	-	-
A_sigmoid_2_C_1037	958	959	0.346823046356	0.125	0.125	1	41	-1	-	-	-	-	-
A_sigmoid_2_C_1038	959	960	0.481848603585	0.125	0.125	1	41	-1	-	-	-	-	-
A_sigmoid_2_C_1039	960	961	0.427576671934	0.125	0.125	1	41	-1	-	-	-	-	-
A_sigmoid_2_C_1040	961	962	0.286107360004	0.125	0.125	1	41	-1	-	-	-	-	-
A_sigmoid_2_C_1041	962	963	0.234230185663	0.125	0.125	1	41	-1	-	-	-	-	-
A_sigmoid_2_C_1042	963	964	0.292986327584	0.125	0.125	1	41	-1	-	-	-	-	-
A_sigmoid_2_C_1043	964	965	0.453981823143	0.125	0.125	1	41	-1	-	-	-	-	-
A_sigmoid_2_C_1044	965	966	0.310375210964	0.125	0.125	1	41	-1	-	-	-	-	-
A_sigmoid_2_C_1045	966	967	1.2331122705	0.125	0.125	1	41	-1	-	-	-	-	-
A_sigmoid_2_C_1046	967	968	2.80360870619	0.125	0.125	1	41	-1	-	-	-	-	-
A_sigmoid_2_C_1047	968	953	1.0488502028	0.125	0.125	1	41	-1	-	-	-	-	-
A_sigmoid_3_C_1048	967	969	1.00654927049	0.105	0.105	1	41	-1	-	-	-	-	-
A_sigmoid_3_C_1049	969	970	0.18266172439	0.105	0.105	1	41	-1	-	-	-	-	-
A_sigmoid_3_C_1050	970	971	0.567977236533	0.105	0.105	1	41	-1	-	-	-	-	-
A_sigmoid_3_C_1051	971	972	0.368681809956	0.105	0.105	1	41	-1	-	-	-	-	-
A_sigmoid_3_C_1052	972	968	2.74311995998	0.105	0.105	1	41	-1	-	-	-	-	-
A_sigmoid_1_C_1053	972	973	1.0538277415	0.125	0.125	1	41	-1	-	-	-	-	-
A_sigmoid_1_C_1054	973	974	1.1192693294	0.125	0.125	1	41	-1	-	-	-	-	-
A_sigmoid_1_C_1055	974	952	3.60452803229	0.125	0.125	1	41	-1	-	-	-	-	-
A_marginal_4_C_1056	975	976	0.840794560253	0.032489	0.032489	1	41	-1	-	-	-	-	-
A_marginal_4_C_1057	976	977	0.512916803879	0.032489	0.032489	1	41	-1	-	-	-	-	-
A_marginal_4_C_1058	977	978	0.390828841016	0.032489	0.032489	1	41	-1	-	-	-	-	-
A_marginal_4_C_1059	978	979	0.366052846385	0.032489	0.032489	1	41	-1	-	-	-	-	-
A_marginal_4_C_1060	979	980	0.337237103806	0.032489	0.032489	1	41	-1	-	-	-	-	-
A_marginal_4_C_1061	980	974	1.25411621052	0.032489	0.032489	1	41	-1	-	-	-	-	-
A_marginal_3_C_1062	981	982	0.231173040031	0.034371	0.034371	1	41	-1	-	-	-	-	-
A_marginal_3_C_1063	982	983	0.407868075724	0.034371	0.034371	1	41	-1	-	-	-	-	-
A_marginal_3_C_1064	983	984	0.368953602293	0.034371	0.034371	1	41	-1	-	-	-	-	-
A_marginal_3_C_1065	984	985	0.371948766691	0.034371	0.034371	1	41	-1	-	-	-	-	-
A_marginal_3_C_1066	985	986	0.375340987807	0.034371	0.034371	1	41	-1	-	-	-	-	-
A_marginal_3_C_1067	986	987	0.549380256726	0.034371	0.034371	1	41	-1	-	-	-	-	-
A_marginal_3_C_1068	987	988	0.576034185867	0.034371	0.034371	1	41	-1	-	-	-	-	-
A_marginal_3_C_1069	988	989	0.410326792707	0.034371	0.034371	1	41	-1	-	-	-	-	-
A_marginal_3_C_1070	989	990	0.37693589713	0.034371	0.034371	1	41	-1	-	-	-	-	-
A_marginal_3_C_1071	990	991	0.393919553934	0.034371	0.034371	1	41	-1	-	-	-	-	-
A_marginal_3_C_1072	991	992	0.434350997382	0.034371	0.034371	1	41	-1	-	-	-	-	-
A_marginal_3_C_1073	992	993	0.288279423679	0.034371	0.034371	1	41	-1	-	-	-	-	-
A_marginal_3_C_1074	993	975	0.893230666384	0.034371	0.034371	1	41	-1	-	-	-	-	-
A_marginal_8_C_1075	966	994	0.269174640925	0.032489	0.032489	1	41	-1	-	-	-	-	-
A_marginal_8_C_1076	994	995	0.448621006032	0.032489	0.032489	1	41	-1	-	-	-	-	-
A_marginal_8_C_1077	995	996	0.246676317833	0.032489	0.032489	1	41	-1	-	-	-	-	-
A_marginal_8_C_1078	996	997	0.505204313832	0.032489	0.032489	1	41	-1	-	-	-	-	-
A_marginal_8_C_1079	997	998	0.287316928876	0.032489	0.032489	1	41	-1	-	-	-	-	-
A_marginal_8_C_1080	998	969	0.183830346176	0.032489	0.032489	1	41	-1	-	-	-	-	-
A_marginal_5_C_1081	976	999	0.277419249427	0.032489	0.032489	1	41	-1	-	-	-	-	-
A_marginal_5_C_1082	999	1000	0.557953940508	0.032489	0.032489	1	41	-1	-	-	-	-	-
A_marginal_5_C_1083	1000	993	0.306001086185	0.032489	0.032489	1	41	-1	-	-	-	-	-
A_marginal_6_C_1084	973	1001	0.338461445224	0.032489	0.032489	1	41	-1	-	-	-	-	-
A_marginal_6_C_1085	1001	1002	0.112332473686	0.032489	0.032489	1	41	-1	-	-	-	-	-
A_marginal_6_C_1086	1002	1003	0.166779278339	0.032489	0.032489	1	41	-1	-	-	-	-	-
A_marginal_6_C_1087	1003	1004	0.205841149633	0.032489	0.032489	1	41	-1	-	-	-	-	-
A_marginal_6_C_1088	1004	980	0.213789849781	0.032489	0.032489	1	41	-1	-	-	-	-	-
A_marginal_7_C_1089	971	1005	0.300995013073	0.032489	0.032489	1	41	-1	-	-	-	-	-
A_marginal_7_C_1090	1005	1006	0.194322944552	0.032489	0.032489	1	41	-1	-	-	-	-	-
A_marginal_7_C_1091	1006	1007	0.191385419869	0.032489	0.032489	1	41	-1	-	-	-	-	-
A_marginal_7_C_1092	1007	1008	0.204246349955	0.032489	0.032489	1	41	-1	-	-	-	-	-
A_marginal_7_C_1093	1008	1001	0.3707282274	0.032489	0.032489	1	41	-1	-	-	-	-	-
A_middle_colic_C_1094	810	1009	4.18072083312	0.1425	0.1425	1	41	-1	-	-	-	-	-
A_middle_colic_C_1095	1009	1010	4.79401135253	0.1425	0.1425	1	41	-1	-	-	-	-	-
A_middle_colic_C_1096	1010	1011	0.794754878314	0.1425	0.1425	1	41	-1	-	-	-	-	-
A_middle_colic_C_1097	1011	1012	0.169748448846	0.1425	0.1425	1	41	-1	-	-	-	-	-
A_middle_colic_C_1098	1012	1013	0.531860170635	0.1425	0.1425	1	41	-1	-	-	-	-	-
A_middle_colic_C_1099	1013	1014	0.56899506868	0.1425	0.1425	1	41	-1	-	-	-	-	-
A_middle_colic_C_1100	1014	1015	0.427495169094	0.1425	0.1425	1	41	-1	-	-	-	-	-
A_middle_colic_C_1101	1015	1016	0.162263833137	0.1425	0.1425	1	41	-1	-	-	-	-	-
A_ileocolic_colic_branch_C_1102	1017	1018	0.394341904844	0.2	0.2	1	41	-1	-	-	-	-	-
A_ileocolic_colic_branch_C_1103	1018	1019	0.379214677064	0.2	0.2	1	41	-1	-	-	-	-	-
A_ileocolic_colic_branch_C_1104	1019	1020	0.393235566329	0.2	0.2	1	41	-1	-	-	-	-	-
A_ileocolic_colic_branch_C_1105	1020	1021	0.369689865585	0.2	0.2	1	41	-1	-	-	-	-	-
A_ileocolic_colic_branch_C_1106	1021	1022	0.180955743254	0.2	0.2	1	41	-1	-	-	-	-	-
A_ileocolic_colic_branch_C_1107	1022	1023	3.41551851412	0.2	0.2	1	41	-1	-	-	-	-	-
A_marginal_12_C_1108	1022	1024	0.470557820654	0.05976	0.05976	1	41	-1	-	-	-	-	-
A_marginal_12_C_1109	1024	1025	0.343050520861	0.05976	0.05976	1	41	-1	-	-	-	-	-
A_marginal_12_C_1110	1025	1026	0.432863972136	0.05976	0.05976	1	41	-1	-	-	-	-	-
A_marginal_12_C_1111	1026	1027	0.338947294873	0.05976	0.05976	1	41	-1	-	-	-	-	-
A_marginal_12_C_1112	1027	1028	0.33558428002	0.05976	0.05976	1	41	-1	-	-	-	-	-
A_marginal_10_C_1113	1029	1030	0.658537466911	0.05976	0.05976	1	41	-1	-	-	-	-	-
A_marginal_10_C_1114	1030	1031	0.417855840132	0.05976	0.05976	1	41	-1	-	-	-	-	-
A_marginal_10_C_1115	1031	1032	0.360790559387	0.05976	0.05976	1	41	-1	-	-	-	-	-
A_marginal_10_C_1116	1032	1033	0.338353329582	0.05976	0.05976	1	41	-1	-	-	-	-	-
A_marginal_10_C_1117	1033	1016	0.503900319863	0.05976	0.05976	1	41	-1	-	-	-	-	-
A_marginal_10_C_1118	1016	1034	0.547683982015	0.05976	0.05976	1	41	-1	-	-	-	-	-
A_marginal_10_C_1119	1034	1035	2.97982587241	0.05976	0.05976	1	41	-1	-	-	-	-	-
A_marginal_11_C_1120	1028	1036	0.110152102975	0.05976	0.05976	1	41	-1	-	-	-	-	-
A_marginal_11_C_1121	1036	1037	0.370954538491	0.05976	0.05976	1	41	-1	-	-	-	-	-
A_marginal_11_C_1122	1037	1038	0.350701474843	0.05976	0.05976	1	41	-1	-	-	-	-	-
A_marginal_11_C_1123	1038	1030	0.150972943804	0.05976	0.05976	1	41	-1	-	-	-	-	-
A_marginal_2_C_1124	1009	1039	1.76453954924	0.041578	0.041578	1	41	-1	-	-	-	-	-
A_marginal_2_C_1125	1039	1040	0.632187472981	0.041578	0.041578	1	41	-1	-	-	-	-	-
A_marginal_2_C_1126	1040	1041	0.400224940077	0.041578	0.041578	1	41	-1	-	-	-	-	-
A_marginal_2_C_1127	1041	1042	0.630397102284	0.041578	0.041578	1	41	-1	-	-	-	-	-
A_marginal_2_C_1128	1042	1043	0.672075165907	0.041578	0.041578	1	41	-1	-	-	-	-	-
A_marginal_2_C_1129	1043	1044	0.615511735721	0.041578	0.041578	1	41	-1	-	-	-	-	-
A_marginal_2_C_1130	1044	1045	0.51866742987	0.041578	0.041578	1	41	-1	-	-	-	-	-
A_marginal_2_C_1131	1045	1046	0.845137695798	0.041578	0.041578	1	41	-1	-	-	-	-	-
A_marginal_2_C_1132	1046	1047	0.774758637062	0.041578	0.041578	1	41	-1	-	-	-	-	-
A_marginal_2_C_1133	1047	1048	1.31611809026	0.041578	0.041578	1	41	-1	-	-	-	-	-
A_marginal_2_C_1134	1048	1049	0.813820102718	0.041578	0.041578	1	41	-1	-	-	-	-	-
A_marginal_2_C_1135	1049	1050	0.558402112799	0.041578	0.041578	1	41	-1	-	-	-	-	-
A_marginal_2_C_1136	1050	1051	0.49578541435	0.041578	0.041578	1	41	-1	-	-	-	-	-
A_marginal_2_C_1137	1051	1052	0.553838651187	0.041578	0.041578	1	41	-1	-	-	-	-	-
A_marginal_2_C_1138	1052	1053	0.689410652061	0.041578	0.041578	1	41	-1	-	-	-	-	-
A_marginal_2_C_1139	1053	1054	0.619726163908	0.041578	0.041578	1	41	-1	-	-	-	-	-
A_marginal_2_C_1140	1054	1055	0.423712017406	0.041578	0.041578	1	41	-1	-	-	-	-	-
A_marginal_2_C_1141	1055	981	0.337326526029	0.041578	0.041578	1	41	-1	-	-	-	-	-
A_marginal_1_C_1142	1011	1056	0.540457828803	0.041578	0.041578	1	41	-1	-	-	-	-	-
A_marginal_1_C_1143	1056	1057	0.626534122258	0.041578	0.041578	1	41	-1	-	-	-	-	-
A_marginal_1_C_1144	1057	1058	0.619034020252	0.041578	0.041578	1	41	-1	-	-	-	-	-
A_marginal_1_C_1145	1058	1059	0.456786552509	0.041578	0.041578	1	41	-1	-	-	-	-	-
A_marginal_1_C_1146	1059	1060	0.762673314068	0.041578	0.041578	1	41	-1	-	-	-	-	-
A_marginal_1_C_1147	1060	1061	0.769312428963	0.041578	0.041578	1	41	-1	-	-	-	-	-
A_marginal_1_C_1148	1061	1062	0.551980855855	0.041578	0.041578	1	41	-1	-	-	-	-	-
A_marginal_1_C_1149	1062	1063	0.669427157767	0.041578	0.041578	1	41	-1	-	-	-	-	-
A_marginal_1_C_1150	1063	1064	0.776227126573	0.041578	0.041578	1	41	-1	-	-	-	-	-
A_marginal_1_C_1151	1064	1039	0.519045053769	0.041578	0.041578	1	41	-1	-	-	-	-	-
A_marginal_9_C_1152	1064	1065	0.174992413203	0.041578	0.041578	1	41	-1	-	-	-	-	-
A_marginal_9_C_1153	1065	1066	0.552458942524	0.041578	0.041578	1	41	-1	-	-	-	-	-
A_marginal_9_C_1154	1066	1040	0.339968305711	0.041578	0.041578	1	41	-1	-	-	-	-	-
A_right_flexural_C_1155	1034	1010	2.28707799253	0.12	0.12	1	41	-1	-	-	-	-	-
T_posterior_cecal_ORG21_T149_C_1156	1067	1068	0.564094281667	0.15	0.15	1	41	-1	78329.9546319192	9.21028121e-07	63	101	-
T_anterior_cecal_ORG21_T148_C_1157	1069	1070	0.505385157874	0.15	0.15	1	41	-1	78329.9546319192	9.21028121e-07	63	101	-
A_left_colic_C_1158	951	1071	1.0075817979	0.1225	0.1225	1	41	-1	-	-	-	-	-
A_left_colic_ascending_branch_C_1159	1071	981	6.34534904945	0.1225	0.1225	1	41	-1	-	-	-	-	-
A_left_colic_descending_branch_C_1160	1071	975	2.89345755995	0.1225	0.1225	1	41	-1	-	-	-	-	-
A_right_colic_C_1161	1028	1029	0.937190644624	0.12	0.12	1	41	-1	-	-	-	-	-
A_right_colic_C_1162	1029	1035	3.18948235502	0.12	0.12	1	41	-1	-	-	-	-	-
A_right_colic_C_1163	1035	818	2.7345264318	0.12	0.12	1	41	-1	-	-	-	-	-
A_ileocolic_C_1164	1072	1023	1.70561020837	0.2	0.2	1	41	-1	-	-	-	-	-
A_ileocolic_C_1165	1023	820	2.97777562535	0.2	0.2	1	41	-1	-	-	-	-	-
A_ileocolic_ileal_branch_C_1166	830	1068	0.49661403688	0.2	0.2	1	41	-1	-	-	-	-	-
A_ileocolic_ileal_branch_C_1167	1068	1070	0.540257943443	0.2	0.2	1	41	-1	-	-	-	-	-
A_ileocolic_ileal_branch_C_1168	1070	1017	0.460867048168	0.2	0.2	1	41	-1	-	-	-	-	-
A_ileocolic_ileal_branch_C_1169	1017	1073	0.424766134917	0.2	0.2	1	41	-1	-	-	-	-	-
A_ileocolic_ileal_branch_C_1170	1073	1072	1.5127601304	0.2	0.2	1	41	-1	-	-	-	-	-
T_superior_rectal_ORG26_T5_C_1171	954	1074	11.5812519171	0.15	0.15	1	41	-1	177852.053674168	4.05641034e-07	19	702	808
T_appendicular_ORG21_T150_C_1172	1073	1075	5.56619821775	0.050413	0.050413	1	41	-1	2063355.33369706	3.4964453e-08	63	101	-
P_straight_artery_65_ORG20_T64_C_1173	1076	935	0.8187608428	0.020215	0.020215	1	41	-1	1285790.01817581	5.6108766e-08	63	101	-
P_straight_artery_64_ORG20_T63_C_1174	1077	936	0.726712165894	0.020215	0.020215	1	41	-1	1285790.01817581	5.6108766e-08	63	101	-
P_straight_artery_63_ORG20_T62_C_1175	1078	937	0.867828585627	0.020215	0.020215	1	41	-1	1285790.01817581	5.6108766e-08	63	101	-
P_straight_artery_62_ORG20_T61_C_1176	1079	938	1.03973583227	0.020215	0.020215	1	41	-1	1285790.01817581	5.6108766e-08	63	101	-
P_straight_artery_61_ORG20_T60_C_1177	1080	913	1.24142787036	0.020215	0.020215	1	41	-1	1285790.01817581	5.6108766e-08	63	101	-
P_straight_artery_60_ORG20_T59_C_1178	1081	939	1.42483286374	0.020215	0.020215	1	41	-1	1285790.01817581	5.6108766e-08	63	101	-
P_straight_artery_59_ORG20_T58_C_1179	1082	916	1.84711696112	0.020215	0.020215	1	41	-1	1285790.01817581	5.6108766e-08	63	101	-
P_straight_artery_58_ORG20_T57_C_1180	1083	940	2.11788154951	0.020215	0.020215	1	41	-1	1285790.01817581	5.6108766e-08	63	101	-
P_straight_artery_57_ORG20_T56_C_1181	1084	919	2.61694835924	0.020215	0.020215	1	41	-1	1285790.01817581	5.6108766e-08	63	101	-
P_straight_artery_56_ORG20_T55_C_1182	1085	941	2.70128434491	0.020215	0.020215	1	41	-1	1285790.01817581	5.6108766e-08	63	101	-
P_straight_artery_55_ORG20_T54_C_1183	1086	922	3.0600339925	0.020215	0.020215	1	41	-1	1285790.01817581	5.6108766e-08	63	101	-
P_straight_artery_54_ORG20_T53_C_1184	1087	942	2.78134131878	0.020215	0.020215	1	41	-1	1285790.01817581	5.6108766e-08	63	101	-
P_straight_artery_53_ORG20_T52_C_1185	1088	943	2.91789234466	0.020215	0.020215	1	41	-1	1285790.01817581	5.6108766e-08	63	101	-
P_straight_artery_52_ORG20_T51_C_1186	1089	925	3.01724678418	0.020215	0.020215	1	41	-1	1285790.01817581	5.6108766e-08	63	101	-
P_straight_artery_51_ORG20_T50_C_1187	1090	926	3.21660622007	0.020215	0.020215	1	41	-1	1285790.01817581	5.6108766e-08	63	101	-
P_straight_artery_50_ORG20_T49_C_1188	1091	927	3.2626175373	0.020215	0.020215	1	41	-1	1285790.01817581	5.6108766e-08	63	101	-
P_straight_artery_49_ORG20_T48_C_1189	1092	928	3.15557775448	0.020215	0.020215	1	41	-1	1285790.01817581	5.6108766e-08	63	101	-
P_straight_artery_48_ORG20_T47_C_1190	1093	929	3.19874009633	0.020215	0.020215	1	41	-1	1285790.01817581	5.6108766e-08	63	101	-
P_straight_artery_47_ORG20_T46_C_1191	1094	930	3.2741221057	0.020215	0.020215	1	41	-1	1285790.01817581	5.6108766e-08	63	101	-
P_straight_artery_46_ORG20_T45_C_1192	1095	931	3.48383556442	0.020215	0.020215	1	41	-1	1285790.01817581	5.6108766e-08	63	101	-
P_straight_artery_45_ORG20_T44_C_1193	1096	863	3.88774983968	0.020215	0.020215	1	41	-1	1285790.01817581	5.6108766e-08	63	101	-
P_straight_artery_44_ORG20_T43_C_1194	1097	932	3.57865161688	0.020215	0.020215	1	41	-1	1285790.01817581	5.6108766e-08	63	101	-
P_straight_artery_43_ORG20_T42_C_1195	1098	933	2.91041182458	0.020215	0.020215	1	41	-1	1285790.01817581	5.6108766e-08	63	101	-
P_straight_artery_42_ORG20_T41_C_1196	1099	934	2.90671299698	0.020215	0.020215	1	41	-1	1285790.01817581	5.6108766e-08	63	101	-
P_straight_artery_41_ORG20_T40_C_1197	1100	859	3.90599080849	0.020215	0.020215	1	41	-1	1285790.01817581	5.6108766e-08	63	101	-
P_straight_artery_40_ORG20_T39_C_1198	1101	908	3.31365651101	0.020215	0.020215	1	41	-1	1285790.01817581	5.6108766e-08	63	101	-
P_straight_artery_39_ORG20_T38_C_1199	1102	907	2.85743388139	0.020215	0.020215	1	41	-1	1285790.01817581	5.6108766e-08	63	101	-
P_straight_artery_38_ORG20_T37_C_1200	1103	906	2.86522342996	0.020215	0.020215	1	41	-1	1285790.01817581	5.6108766e-08	63	101	-
P_straight_artery_37_ORG20_T36_C_1201	1104	855	3.07058554195	0.020215	0.020215	1	41	-1	1285790.01817581	5.6108766e-08	63	101	-
P_straight_artery_36_ORG20_T35_C_1202	1105	854	3.15937390009	0.020215	0.020215	1	41	-1	1285790.01817581	5.6108766e-08	63	101	-
T_straight_artery_34_ORG20_T28_C_1203	1106	851	2.85413886304	0.027995	0.027995	1	41	-1	484116.485088818	1.49022174e-07	63	101	-
T_straight_artery_35_ORG20_T29_C_1204	1107	852	3.00741712995	0.027995	0.027995	1	41	-1	484116.485088818	1.49022174e-07	63	101	-
T_straight_artery_33_ORG20_T27_C_1205	1108	850	2.88895229212	0.027995	0.027995	1	41	-1	484116.485088818	1.49022174e-07	63	101	-
T_straight_artery_32_ORG20_T26_C_1206	1109	849	3.10325678138	0.027995	0.027995	1	41	-1	484116.485088818	1.49022174e-07	63	101	-
T_straight_artery_31_ORG20_T25_C_1207	1110	902	1.9450590175	0.027995	0.027995	1	41	-1	484116.485088818	1.49022174e-07	63	101	-
T_straight_artery_30_ORG20_T24_C_1208	1111	901	1.56167212385	0.027995	0.027995	1	41	-1	484116.485088818	1.49022174e-07	63	101	-
T_straight_artery_29_ORG20_T22_C_1209	1112	900	1.3403996737	0.027995	0.027995	1	41	-1	484116.485088818	1.49022174e-07	63	101	-
T_straight_artery_28_ORG20_T21_C_1210	1113	899	1.32126804866	0.027995	0.027995	1	41	-1	484116.485088818	1.49022174e-07	63	101	-
T_straight_artery_27_ORG20_T20_C_1211	1114	898	1.38535240079	0.027995	0.027995	1	41	-1	484116.485088818	1.49022174e-07	63	101	-
T_straight_artery_26_ORG20_T19_C_1212	1115	897	1.60642250681	0.027995	0.027995	1	41	-1	484116.485088818	1.49022174e-07	63	101	-
T_straight_artery_25_ORG20_T18_C_1213	1116	844	2.15514962866	0.027995	0.027995	1	41	-1	484116.485088818	1.49022174e-07	63	101	-
T_straight_artery_24_ORG20_T17_C_1214	1117	843	1.95194455924	0.027995	0.027995	1	41	-1	484116.485088818	1.49022174e-07	63	101	-
T_straight_artery_23_ORG20_T16_C_1215	1118	842	2.11195448088	0.027995	0.027995	1	41	-1	484116.485088818	1.49022174e-07	63	101	-
T_straight_artery_22_ORG20_T15_C_1216	1119	841	2.436105904	0.027995	0.027995	1	41	-1	484116.485088818	1.49022174e-07	63	101	-
T_straight_artery_21_ORG20_T14_C_1217	1120	905	2.19058748872	0.027995	0.027995	1	41	-1	484116.485088818	1.49022174e-07	63	101	-
T_straight_artery_20_ORG20_T13_C_1218	1121	904	2.05546351019	0.027995	0.027995	1	41	-1	484116.485088818	1.49022174e-07	63	101	-
T_straight_artery_19_ORG20_T11_C_1219	1122	895	3.29451201955	0.027995	0.027995	1	41	-1	484116.485088818	1.49022174e-07	63	101	-
T_straight_artery_18_ORG20_T10_C_1220	1123	894	3.07122971314	0.027995	0.027995	1	41	-1	484116.485088818	1.49022174e-07	63	101	-
T_straight_artery_17_ORG20_T9_C_1221	1124	893	3.04259343264	0.027995	0.027995	1	41	-1	484116.485088818	1.49022174e-07	63	101	-
T_straight_artery_16_ORG20_T8_C_1222	1125	892	2.27174743937	0.027995	0.027995	1	41	-1	484116.485088818	1.49022174e-07	63	101	-
T_straight_artery_15_ORG20_T7_C_1223	1126	891	0.939881865459	0.027995	0.027995	1	41	-1	484116.485088818	1.49022174e-07	63	101	-
T_straight_artery_14_ORG20_T6_C_1224	1127	890	0.695327498935	0.027995	0.027995	1	41	-1	484116.485088818	1.49022174e-07	63	101	-
T_straight_artery_13_ORG20_T5_C_1225	1128	889	0.671288521541	0.027995	0.027995	1	41	-1	484116.485088818	1.49022174e-07	63	101	-
T_straight_artery_12_ORG20_T4_C_1226	1129	888	1.13992682809	0.027995	0.027995	1	41	-1	484116.485088818	1.49022174e-07	63	101	-
T_straight_artery_11_ORG20_T3_C_1227	1130	834	1.65883154549	0.027995	0.027995	1	41	-1	484116.485088818	1.49022174e-07	63	101	-
T_straight_artery_10_ORG20_T2_C_1228	1131	833	1.56127373447	0.027995	0.027995	1	41	-1	484116.485088818	1.49022174e-07	63	101	-
T_straight_artery_9_ORG20_T34_C_1229	1132	832	1.56826160461	0.027995	0.027995	1	41	-1	484116.485088818	1.49022174e-07	63	101	-
T_straight_artery_8_ORG20_T33_C_1230	1133	950	1.50500225309	0.027995	0.027995	1	41	-1	484116.485088818	1.49022174e-07	63	101	-
T_straight_artery_7_ORG20_T32_C_1231	1134	949	1.12745757046	0.027995	0.027995	1	41	-1	484116.485088818	1.49022174e-07	63	101	-
T_straight_artery_5_ORG20_T31_C_1232	1135	948	0.936289621536	0.027995	0.027995	1	41	-1	484116.485088818	1.49022174e-07	63	101	-
T_straight_artery_4_ORG20_T30_C_1233	1136	947	0.868195670832	0.027995	0.027995	1	41	-1	484116.485088818	1.49022174e-07	63	101	-
T_straight_artery_3_ORG20_T23_C_1234	1137	946	0.798322593498	0.027995	0.027995	1	41	-1	484116.485088818	1.49022174e-07	63	101	-
T_straight_artery_2_ORG20_T12_C_1235	1138	945	0.703254167139	0.027995	0.027995	1	41	-1	484116.485088818	1.49022174e-07	63	101	-
T_straight_artery_1_ORG20_T1_C_1236	1139	944	0.617115794571	0.027995	0.027995	1	41	-1	484116.485088818	1.49022174e-07	63	101	-
P_straight_artery_150_ORG21_T115_C_1237	1140	955	2.1943067249	0.024092	0.024092	1	41	-1	18905278.8998688	3.816082e-09	63	101	-
P_straight_artery_149_ORG21_T114_C_1238	1141	956	1.89987204931	0.024092	0.024092	1	41	-1	18905278.8998688	3.816082e-09	63	101	-
P_straight_artery_148_ORG21_T113_C_1239	1142	957	1.657162062	0.024092	0.024092	1	41	-1	18905278.8998688	3.816082e-09	63	101	-
P_straight_artery_147_ORG21_T112_C_1240	1143	958	1.49679069085	0.024092	0.024092	1	41	-1	18905278.8998688	3.816082e-09	63	101	-
P_straight_artery_146_ORG21_T111_C_1241	1144	959	1.35612779305	0.024092	0.024092	1	41	-1	18905278.8998688	3.816082e-09	63	101	-
P_straight_artery_145_ORG21_T110_C_1242	1145	960	1.19924922098	0.024092	0.024092	1	41	-1	18905278.8998688	3.816082e-09	63	101	-
P_straight_artery_144_ORG21_T109_C_1243	1146	961	1.08250617904	0.024092	0.024092	1	41	-1	18905278.8998688	3.816082e-09	63	101	-
P_straight_artery_143_ORG21_T108_C_1244	1147	962	1.02666416113	0.024092	0.024092	1	41	-1	18905278.8998688	3.816082e-09	63	101	-
P_straight_artery_142_ORG21_T107_C_1245	1148	963	1.00248764475	0.024092	0.024092	1	41	-1	18905278.8998688	3.816082e-09	63	101	-
P_straight_artery_141_ORG21_T106_C_1246	1149	964	0.973869430265	0.024092	0.024092	1	41	-1	18905278.8998688	3.816082e-09	63	101	-
P_straight_artery_140_ORG21_T105_C_1247	1150	965	0.843286583931	0.024092	0.024092	1	41	-1	18905278.8998688	3.816082e-09	63	101	-
P_straight_artery_139_ORG21_T104_C_1248	1151	994	0.553829661334	0.024092	0.024092	1	41	-1	18905278.8998688	3.816082e-09	63	101	-
P_straight_artery_138_ORG21_T103_C_1249	1152	995	0.275143748665	0.024092	0.024092	1	41	-1	18905278.8998688	3.816082e-09	63	101	-
P_straight_artery_137_ORG21_T102_C_1250	1153	996	0.292762471248	0.024092	0.024092	1	41	-1	18905278.8998688	3.816082e-09	63	101	-
P_straight_artery_135_ORG21_T100_C_1251	1154	998	0.583213270904	0.024092	0.024092	1	41	-1	18905278.8998688	3.816082e-09	63	101	-
P_straight_artery_134_ORG21_T99_C_1252	1155	970	0.551959875734	0.024092	0.024092	1	41	-1	18905278.8998688	3.816082e-09	63	101	-
P_straight_artery_133_ORG21_T98_C_1253	1156	1005	0.38260967503	0.024092	0.024092	1	41	-1	18905278.8998688	3.816082e-09	63	101	-
P_straight_artery_132_ORG21_T97_C_1254	1157	1006	0.264747355894	0.024092	0.024092	1	41	-1	18905278.8998688	3.816082e-09	63	101	-
P_straight_artery_131_ORG21_T96_C_1255	1158	1007	0.289810972401	0.024092	0.024092	1	41	-1	18905278.8998688	3.816082e-09	63	101	-
P_straight_artery_130_ORG21_T95_C_1256	1159	1008	0.403393925839	0.024092	0.024092	1	41	-1	18905278.8998688	3.816082e-09	63	101	-
P_straight_artery_129_ORG21_T94_C_1257	1160	1002	0.583320694613	0.024092	0.024092	1	41	-1	18905278.8998688	3.816082e-09	63	101	-
P_straight_artery_128_ORG21_T93_C_1258	1161	1003	0.606013075031	0.024092	0.024092	1	41	-1	18905278.8998688	3.816082e-09	63	101	-
P_straight_artery_127_ORG21_T92_C_1259	1162	1004	0.741722638925	0.024092	0.024092	1	41	-1	18905278.8998688	3.816082e-09	63	101	-
P_straight_artery_126_ORG21_T91_C_1260	1163	979	0.793295904271	0.024092	0.024092	1	41	-1	18905278.8998688	3.816082e-09	63	101	-
P_straight_artery_125_ORG21_T90_C_1261	1164	978	0.889526340768	0.024092	0.024092	1	41	-1	18905278.8998688	3.816082e-09	63	101	-
P_straight_artery_124_ORG21_T89_C_1262	1165	977	1.03857233177	0.024092	0.024092	1	41	-1	18905278.8998688	3.816082e-09	63	101	-
P_straight_artery_123_ORG21_T88_C_1263	1166	999	1.06189440072	0.024092	0.024092	1	41	-1	18905278.8998688	3.816082e-09	63	101	-
P_straight_artery_122_ORG21_T87_C_1264	1167	1000	1.0912216425	0.024092	0.024092	1	41	-1	18905278.8998688	3.816082e-09	63	101	-
P_straight_artery_121_ORG21_T86_C_1265	1168	992	1.06155280563	0.024092	0.024092	1	41	-1	18905278.8998688	3.816082e-09	63	101	-
P_straight_artery_120_ORG21_T85_C_1266	1169	991	0.865791746603	0.024092	0.024092	1	41	-1	18905278.8998688	3.816082e-09	63	101	-
P_straight_artery_119_ORG21_T84_C_1267	1170	990	0.733165906396	0.024092	0.024092	1	41	-1	18905278.8998688	3.816082e-09	63	101	-
P_straight_artery_118_ORG21_T83_C_1268	1171	989	0.683788288669	0.024092	0.024092	1	41	-1	18905278.8998688	3.816082e-09	63	101	-
P_straight_artery_117_ORG21_T82_C_1269	1172	988	0.651112309626	0.024092	0.024092	1	41	-1	18905278.8998688	3.816082e-09	63	101	-
P_straight_artery_116_ORG21_T81_C_1270	1173	987	0.542898702989	0.024092	0.024092	1	41	-1	18905278.8998688	3.816082e-09	63	101	-
P_straight_artery_115_ORG21_T80_C_1271	1174	986	0.453467755314	0.024092	0.024092	1	41	-1	18905278.8998688	3.816082e-09	63	101	-
P_straight_artery_114_ORG21_T79_C_1272	1175	985	0.436670869063	0.024092	0.024092	1	41	-1	18905278.8998688	3.816082e-09	63	101	-
P_straight_artery_113_ORG21_T78_C_1273	1176	984	0.417787366192	0.024092	0.024092	1	41	-1	18905278.8998688	3.816082e-09	63	101	-
P_straight_artery_112_ORG21_T77_C_1274	1177	983	0.402750944916	0.024092	0.024092	1	41	-1	18905278.8998688	3.816082e-09	63	101	-
P_straight_artery_111_ORG21_T76_C_1275	1178	982	0.450440751024	0.024092	0.024092	1	41	-1	18905278.8998688	3.816082e-09	63	101	-
P_straight_artery_136_ORG21_T101_C_1276	1179	997	0.459203931766	0.024092	0.024092	1	41	-1	18905278.8998688	3.816082e-09	63	101	-
P_straight_artery_66_ORG21_T116_C_1277	1180	1018	0.405058677788	0.024092	0.024092	1	41	-1	18905278.8998688	3.816082e-09	63	101	-
P_straight_artery_67_ORG21_T117_C_1278	1181	1019	0.279642732904	0.024092	0.024092	1	41	-1	18905278.8998688	3.816082e-09	63	101	-
P_straight_artery_68_ORG21_T118_C_1279	1182	1020	0.279579970844	0.024092	0.024092	1	41	-1	18905278.8998688	3.816082e-09	63	101	-
P_straight_artery_69_ORG21_T119_C_1280	1183	1021	0.447801702609	0.024092	0.024092	1	41	-1	18905278.8998688	3.816082e-09	63	101	-
P_straight_artery_70_ORG21_T120_C_1281	1184	1024	0.295343170456	0.024092	0.024092	1	41	-1	18905278.8998688	3.816082e-09	63	101	-
P_straight_artery_71_ORG21_T121_C_1282	1185	1025	0.257429775003	0.024092	0.024092	1	41	-1	18905278.8998688	3.816082e-09	63	101	-
P_straight_artery_72_ORG21_T122_C_1283	1186	1026	0.309276718143	0.024092	0.024092	1	41	-1	18905278.8998688	3.816082e-09	63	101	-
P_straight_artery_73_ORG21_T123_C_1284	1187	1027	0.37518052332	0.024092	0.024092	1	41	-1	18905278.8998688	3.816082e-09	63	101	-
P_straight_artery_74_ORG21_T124_C_1285	1188	1036	0.478561756637	0.024092	0.024092	1	41	-1	18905278.8998688	3.816082e-09	63	101	-
P_straight_artery_75_ORG21_T125_C_1286	1189	1037	0.401896905468	0.024092	0.024092	1	41	-1	18905278.8998688	3.816082e-09	63	101	-
P_straight_artery_76_ORG21_T126_C_1287	1190	1038	0.575036211503	0.024092	0.024092	1	41	-1	18905278.8998688	3.816082e-09	63	101	-
P_straight_artery_79_ORG21_T127_C_1288	1191	1031	0.562921919829	0.024092	0.024092	1	41	-1	18905278.8998688	3.816082e-09	63	101	-
P_straight_artery_80_ORG21_T128_C_1289	1192	1032	0.543918731237	0.024092	0.024092	1	41	-1	18905278.8998688	3.816082e-09	63	101	-
P_straight_artery_81_ORG21_T129_C_1290	1193	1033	0.611514327078	0.024092	0.024092	1	41	-1	18905278.8998688	3.816082e-09	63	101	-
P_straight_artery_82_ORG21_T130_C_1291	1194	1015	0.608415087233	0.024092	0.024092	1	41	-1	18905278.8998688	3.816082e-09	63	101	-
P_straight_artery_83_ORG21_T131_C_1292	1195	1014	0.299899827154	0.024092	0.024092	1	41	-1	18905278.8998688	3.816082e-09	63	101	-
P_straight_artery_84_ORG21_T132_C_1293	1196	1013	0.296544385169	0.024092	0.024092	1	41	-1	18905278.8998688	3.816082e-09	63	101	-
P_straight_artery_85_ORG21_T133_C_1294	1197	1012	0.333323492294	0.024092	0.024092	1	41	-1	18905278.8998688	3.816082e-09	63	101	-
P_straight_artery_86_ORG21_T134_C_1295	1198	1056	0.175590399554	0.024092	0.024092	1	41	-1	18905278.8998688	3.816082e-09	63	101	-
P_straight_artery_87_ORG21_T135_C_1296	1199	1057	0.210268700144	0.024092	0.024092	1	41	-1	18905278.8998688	3.816082e-09	63	101	-
P_straight_artery_88_ORG21_T136_C_1297	1200	1058	0.258067400838	0.024092	0.024092	1	41	-1	18905278.8998688	3.816082e-09	63	101	-
P_straight_artery_89_ORG21_T137_C_1298	1201	1059	0.273408043892	0.024092	0.024092	1	41	-1	18905278.8998688	3.816082e-09	63	101	-
P_straight_artery_90_ORG21_T138_C_1299	1202	1060	0.271960887574	0.024092	0.024092	1	41	-1	18905278.8998688	3.816082e-09	63	101	-
P_straight_artery_91_ORG21_T139_C_1300	1203	1061	0.27796757993	0.024092	0.024092	1	41	-1	18905278.8998688	3.816082e-09	63	101	-
P_straight_artery_92_ORG21_T140_C_1301	1204	1062	0.244149805688	0.024092	0.024092	1	41	-1	18905278.8998688	3.816082e-09	63	101	-
P_straight_artery_93_ORG21_T141_C_1302	1205	1063	0.232696523869	0.024092	0.024092	1	41	-1	18905278.8998688	3.816082e-09	63	101	-
P_straight_artery_94_ORG21_T142_C_1303	1206	1065	0.375465664254	0.024092	0.024092	1	41	-1	18905278.8998688	3.816082e-09	63	101	-
P_straight_artery_95_ORG21_T143_C_1304	1207	1066	0.345031873189	0.024092	0.024092	1	41	-1	18905278.8998688	3.816082e-09	63	101	-
P_straight_artery_96_ORG21_T144_C_1305	1208	1041	0.459738576346	0.024092	0.024092	1	41	-1	18905278.8998688	3.816082e-09	63	101	-
P_straight_artery_97_ORG21_T145_C_1306	1209	1042	0.360408403141	0.024092	0.024092	1	41	-1	18905278.8998688	3.816082e-09	63	101	-
P_straight_artery_98_ORG21_T146_C_1307	1210	1043	0.355186785205	0.024092	0.024092	1	41	-1	18905278.8998688	3.816082e-09	63	101	-
P_straight_artery_99_ORG21_T147_C_1308	1211	1044	0.371017430038	0.024092	0.024092	1	41	-1	18905278.8998688	3.816082e-09	63	101	-
P_straight_artery_100_ORG21_T65_C_1309	1212	1045	0.36366253267	0.024092	0.024092	1	41	-1	18905278.8998688	3.816082e-09	63	101	-
P_straight_artery_101_ORG21_T66_C_1310	1213	1046	0.373969378386	0.024092	0.024092	1	41	-1	18905278.8998688	3.816082e-09	63	101	-
P_straight_artery_102_ORG21_T67_C_1311	1214	1047	0.405221344348	0.024092	0.024092	1	41	-1	18905278.8998688	3.816082e-09	63	101	-
P_straight_artery_103_ORG21_T68_C_1312	1215	1048	0.438756591929	0.024092	0.024092	1	41	-1	18905278.8998688	3.816082e-09	63	101	-
P_straight_artery_104_ORG21_T69_C_1313	1216	1049	0.388662373407	0.024092	0.024092	1	41	-1	18905278.8998688	3.816082e-09	63	101	-
P_straight_artery_105_ORG21_T70_C_1314	1217	1050	0.317007988349	0.024092	0.024092	1	41	-1	18905278.8998688	3.816082e-09	63	101	-
P_straight_artery_106_ORG21_T71_C_1315	1218	1051	0.257940061798	0.024092	0.024092	1	41	-1	18905278.8998688	3.816082e-09	63	101	-
P_straight_artery_107_ORG21_T72_C_1316	1219	1052	0.28456663008	0.024092	0.024092	1	41	-1	18905278.8998688	3.816082e-09	63	101	-
P_straight_artery_108_ORG21_T73_C_1317	1220	1053	0.298968033974	0.024092	0.024092	1	41	-1	18905278.8998688	3.816082e-09	63	101	-
P_straight_artery_109_ORG21_T74_C_1318	1221	1054	0.339261051248	0.024092	0.024092	1	41	-1	18905278.8998688	3.816082e-09	63	101	-
P_straight_artery_110_ORG21_T75_C_1319	1055	1222	0.428441138205	0.024092	0.024092	1	41	1	18905278.8998688	3.816082e-09	63	101	-
T_perforator_UCL01_T1_L_1320	1223	1224	5.08448924305	0.02539	0.02539	1	18	1	1155053.91175782	6.2459501e-08	4	503	-
T_perforator_UCL06_T2_L_1321	1225	1226	4.69277680914	0.02539	0.02539	1	18	1	1163920.41380378	6.1983698e-08	4	503	-
T_perforator_UCL06_T1_L_1322	1227	1228	4.72954021322	0.02539	0.02539	1	18	1	1163920.41380378	6.1983698e-08	4	503	-
T_perforator_UCL05_T5_L_1323	1229	1230	2.98114559164	0.02539	0.02539	1	18	1	1970436.85582155	3.6613247e-08	6	502	-
T_perforator_UCL05_T2_L_1324	1231	1232	3.10867595534	0.02539	0.02539	1	18	1	1970436.85582155	3.6613247e-08	6	502	-
T_perforator_UCL05_T1_L_1325	1233	1234	2.45336738121	0.02539	0.02539	1	18	1	1970436.85582155	3.6613247e-08	6	502	-
T_perforator_UCL04_T4_L_1326	1235	1236	2.78435662682	0.02539	0.02539	1	18	1	1426389.93492022	5.0578099e-08	4	503	-
T_perforator_UCL04_T3_L_1327	1237	1238	2.55813214002	0.02539	0.02539	1	18	1	1426389.93492022	5.0578099e-08	4	503	-
T_perforator_UCL04_T1_L_1328	1239	1240	2.72310831744	0.02539	0.02539	1	18	1	1426389.93492022	5.0578099e-08	4	503	-
T_perforator_UCL03_T1_L_1329	1241	1242	5.42212516412	0.02539	0.02539	1	18	1	507645.961124576	1.42114971e-07	6	502	-
T_perforator_UCL01_T3_L_1330	1243	1244	4.77873488574	0.02539	0.02539	1	18	1	1155053.91175782	6.2459501e-08	4	503	-
T_perforator_UCL01_T2_L_1331	1245	1246	4.45405063852	0.02539	0.02539	1	18	1	1155053.91175782	6.2459501e-08	4	503	-
T_perforator_UCL04_T2_L_1332	1247	1248	3.84781036984	0.02539	0.02539	1	18	1	1426389.93492022	5.0578099e-08	4	503	-
T_perforator_UCL05_T4_L_1333	1249	1250	1.58729676505	0.02539	0.02539	1	18	1	1970436.85582155	3.6613247e-08	6	502	-
T_perforator_UCL05_T3_L_1334	1251	1252	1.58740395514	0.02539	0.02539	1	18	1	1970436.85582155	3.6613247e-08	6	502	-
A_profunda_brachial_L_1335	1253	1239	0.948603828951	0.0582	0.0582	1	18	1	-	-	-	-	-
A_profunda_brachial_L_1336	1239	1248	1.44565681122	0.0582	0.0582	1	18	1	-	-	-	-	-
A_profunda_brachial_L_1337	1248	1237	1.28935793411	0.0582	0.0582	1	18	1	-	-	-	-	-
A_profunda_brachial_L_1338	1237	1235	0.884729105544	0.0582	0.0582	1	18	1	-	-	-	-	-
A_profunda_brachial_L_1339	1235	1254	1.65285252777	0.0582	0.0582	1	18	-1	-	-	-	-	-
A_anterior_circumflex_umeral_L_1340	1255	1256	4.68987576734	0.0423	0.0423	1	18	-1	-	-	-	-	-
A_posterior_circumflex_humeral_L_1341	1257	1243	1.5258670985	0.1062	0.1062	1	18	1	-	-	-	-	-
A_posterior_circumflex_humeral_L_1342	1243	1245	0.793288978235	0.1062	0.1062	1	18	1	-	-	-	-	-
A_posterior_circumflex_humeral_L_1343	1245	1223	0.549192187207	0.1062	0.1062	1	18	1	-	-	-	-	-
A_posterior_circumflex_humeral_L_1344	1223	1256	2.2175221414	0.1062	0.1062	1	18	-1	-	-	-	-	-
A_axillary_L_1345	581	572	0.607299324808	0.2301	0.22896561576	1	18	-1	-	-	-	-	-
A_axillary_L_1346	572	504	3.80971084902	0.22896561576	0.221855726267	1	18	-1	-	-	-	-	-
A_axillary_L_1347	504	574	2.76163129027	0.221855726267	0.216701819824	1	18	-1	-	-	-	-	-
A_axillary_L_1348	574	546	1.39043535509	0.216701819824	0.214106913776	1	18	-1	-	-	-	-	-
A_axillary_L_1349	546	1257	2.35837010903	0.214106913776	0.209705595271	1	18	-1	-	-	-	-	-
A_axillary_L_1350	1257	1255	0.337320813451	0.209705595271	0.209076068832	1	18	-1	-	-	-	-	-
A_axillary_L_1351	1255	1258	0.73734259334	0.209076068832	0.2077	1	18	-1	-	-	-	-	-
A_ulnar_recurrent_anterior_branch_L_1352	1259	1260	4.83509316842	0.0598	0.0598	1	18	-1	-	-	-	-	-
A_ulnar_recurrent_posterior_branch_L_1353	1261	1262	6.14781786782	0.0598	0.0598	1	18	-1	-	-	-	-	-
T_perforator_UCL08_T2_L_1354	1263	1264	3.41966056463	0.02539	0.02539	1	18	1	2007641.71716018	3.5934744e-08	4	503	-
A_brachial_L_1355	1258	1253	2.39231334319	0.2077	0.205032945101	1	18	-1	-	-	-	-	-
A_brachial_L_1356	1253	1233	0.522157157101	0.205032945101	0.204450855347	1	18	1	-	-	-	-	-
A_brachial_L_1357	1233	1265	2.41528996868	0.204450855347	0.201758341176	1	18	-1	-	-	-	-	-
A_brachial_L_1358	1265	1231	0.629818235066	0.201758341176	0.201056233129	1	18	1	-	-	-	-	-
A_brachial_L_1359	1231	1251	1.61656604187	0.201056233129	0.199254119498	1	18	1	-	-	-	-	-
A_brachial_L_1360	1251	1249	1.25960034678	0.199254119498	0.197849943674	1	18	1	-	-	-	-	-
A_brachial_L_1361	1249	1229	2.3826378162	0.197849943674	0.195193829432	1	18	1	-	-	-	-	-
A_brachial_L_1362	1229	1266	2.10871686275	0.195193829432	0.192843076476	1	18	-1	-	-	-	-	-
A_brachial_L_1363	1266	1267	2.56815945298	0.192843076476	0.189980146637	1	18	-1	-	-	-	-	-
A_brachial_L_1364	1267	1268	6.41665084124	0.189980146637	0.182827	1	18	-1	-	-	-	-	-
T_perforator_UCL07_T2_L_1365	1269	1270	2.13110922354	0.02539	0.02539	1	18	1	930252.37446293	7.7553246e-08	6	502	-
A_middle_collateral_network_of_elbow_branch_L_1366	1271	1261	3.87716370553	0.036638	0.036638	1	18	-1	-	-	-	-	-
T_perforator_UCL05_T6_L_1367	1266	1272	3.07591706207	0.02539	0.02539	1	18	1	1970436.85582155	3.6613247e-08	6	502	-
T_perforator_UCL03_T2_L_1368	1273	1274	5.53986099083	0.02539	0.02539	1	18	1	507645.961124576	1.42114971e-07	6	502	-
A_middle_collateral_L_1369	1275	1271	3.30960311626	0.0462	0.0462	1	18	-1	-	-	-	-	-
A_middle_collateral_L_1370	1271	1254	11.8976522702	0.0462	0.0462	1	18	-1	-	-	-	-	-
A_inferior_ulnar_collateral_network_of_elbow_branch_L_1371	1276	1277	2.63621923819	0.036638	0.036638	1	18	-1	-	-	-	-	-
A_radial_collateral_L_1372	1254	1227	1.79309862161	0.0462	0.0462	1	18	1	-	-	-	-	-
A_radial_collateral_L_1373	1227	1225	0.962879550221	0.0462	0.0462	1	18	1	-	-	-	-	-
A_radial_collateral_L_1374	1225	1278	8.75457067944	0.0462	0.0462	1	18	-1	-	-	-	-	-
A_inferior_ulnar_collateral_L_1375	1267	1279	0.948224619033	0.0539	0.0539	1	18	-1	-	-	-	-	-
A_inferior_ulnar_collateral_L_1376	1279	1269	1.83349607925	0.0539	0.0539	1	18	1	-	-	-	-	-
A_inferior_ulnar_collateral_L_1377	1269	1276	1.69783171736	0.0539	0.0539	1	18	-1	-	-	-	-	-
A_inferior_ulnar_collateral_L_1378	1276	1259	0.585309490708	0.0539	0.0539	1	18	-1	-	-	-	-	-
A_superior_ulnar_collateral_artery_L_1379	1265	1241	2.83167147303	0.0657	0.0657	1	18	1	-	-	-	-	-
A_superior_ulnar_collateral_artery_L_1380	1241	1274	3.7891443886	0.0657	0.0657	1	18	1	-	-	-	-	-
A_superior_ulnar_collateral_artery_L_1381	1274	1277	7.78773901852	0.0657	0.0657	1	18	-1	-	-	-	-	-
A_superior_ulnar_collateral_artery_L_1382	1277	1261	0.742225309072	0.0657	0.0657	1	18	-1	-	-	-	-	-
A_radial_recurrent_L_1383	1278	1280	3.29243413709	0.0756	0.0756	1	18	-1	-	-	-	-	-
A_radial_recurrent_L_1384	1280	1263	2.06293764651	0.0756	0.0756	1	18	1	-	-	-	-	-
A_radial_recurrent_L_1385	1263	1281	1.4284473366	0.0756	0.0756	1	18	-1	-	-	-	-	-
T_perforator_UCL07_T1_L_1386	1279	1282	3.36926558038	0.02539	0.02539	1	18	1	930252.37446293	7.7553246e-08	6	502	-
T_perforator_UCL08_T1_L_1387	1280	1283	3.56481579306	0.02539	0.02539	1	18	1	2007641.71716018	3.5934744e-08	4	503	-
T_prefrontal_ORG01_T65_L_1388	1284	1285	10.1168480942	0.048097	0.048097	1	4	-1	329509.7740704	1.33977568e-07	34	318	319
P_medial_occipital_calcarine_branch_ORG01_T51_L_1389	1286	1287	1.47836038787	0.035	0.035	1	4	1	855102.4169666	5.1627638e-08	20	310	-
T_lateral_frontobasal_ORG01_T45_L_1390	1288	1289	4.34442360652	0.038533	0.038533	1	4	-1	640801.91302105	6.8893237e-08	20	302	323
T_artery_of_precentral_sulcus_ORG01_T38_L_1391	1290	1291	0.941757923091	0.048097	0.048097	1	4	-1	-	-	-	-	-
T_artery_of_precentral_sulcus_ORG01_T38_L_1392	1291	1292	8.83975906398	0.048097	0.048097	1	4	-1	329509.7740704	1.33977568e-07	26	303	320
T_artery_of_central_sulcus_ORG01_T36_L_1393	1291	1293	10.6881879241	0.048097	0.048097	1	4	-1	329509.7740704	1.33977568e-07	24	313	-
T_anterior_parietal_ORG01_T35_L_1394	1294	1295	6.27788120226	0.044254	0.044254	1	4	-1	423023.67367205	1.04360396e-07	22	314	-
T_middle_cerebral_middle_temporal_branch_ORG01_T57_L_1395	1296	1297	3.0234012668	0.046173	0.046173	1	4	-1	372441.43245815	1.18533853e-07	26	320	303
T_middle_cerebral_posterior_temporal_branch_ORG01_T58_L_1396	1298	1299	0.693129963714	0.050027	0.050027	1	4	-1	-	-	-	-	-
T_middle_cerebral_posterior_temporal_branch_ORG01_T58_L_1397	1299	1300	2.29743504237	0.050027	0.050027	1	4	-1	292825.4955065	1.50761866e-07	20	307	-
T_middle_cerebral_anterior_temporal_branch_ORG01_T55_L_1398	1301	1302	2.72065398157	0.044254	0.044254	1	4	-1	423023.67367205	1.04360396e-07	34	318	319
T_middle_cerebral_posterior_temporo_occipital_branch_ORG01_T59_L_1399	1299	1303	5.75586815152	0.050027	0.050027	1	4	-1	292825.4955065	1.50761866e-07	20	310	308
T_artery_of_postcentral_sulcus_ORG01_T37_L_1400	1304	1305	7.39304351147	0.048097	0.048097	1	4	-1	329509.7740704	1.33977568e-07	22	314	-
T_middle_cerebral_branch_to_angular_gyrus_ORG01_T56_L_1401	1306	1307	1.03265037075	0.05585	0.05585	1	4	-1	-	-	-	-	-
T_middle_cerebral_branch_to_angular_gyrus_ORG01_T56_L_1402	1307	1308	4.22848883081	0.05585	0.05585	1	4	-1	210451.8436328	2.09772066e-07	20	309	310
T_posterior_parietal_ORG01_T64_L_1403	1307	1309	4.30724847519	0.051962	0.051962	1	4	-1	261315.2115002	1.68941249e-07	20	309	-
T_distal_medial_striate_ORG01_T44_L_1404	1310	1311	1.30219501058	0.02725	0.02725	1	4	-1	1811852.11462695	2.436563e-08	20	302	305
T_medial_frontobasal_ORG01_T50_L_1405	1312	1313	2.46711225913	0.037774	0.037774	1	4	-1	680210.5117291	6.4901846e-08	20	302	323
T_callosomarginal_paracentral_branch_ORG01_T42_L_1406	1314	1315	4.24574979707	0.047519	0.047519	1	4	-1	341680.6534416	1.29205203e-07	30	316	315
T_pericallosal_precuneal_branch_ORG01_T61_L_1407	1316	1317	5.45223622977	0.047712	0.047712	1	4	-1	337551.00216035	1.30785919e-07	30	311	316
T_polar_frontal_ORG01_T62_L_1408	1318	1319	4.92952993023	0.053709	0.053709	1	4	-1	236636.1374707	1.86560339e-07	20	305	323
T_pericallosal_parieto_occipital_branch_ORG01_T60_L_1409	1320	1321	4.22198336334	0.042151	0.042151	1	4	-1	489551.764086	9.0178243e-08	36	312	-
T_callosomarginal_intermediomedial_frontal_branch_ORG01_T41_L_1410	1322	1323	0.420374506177	0.046557	0.046557	1	4	-1	-	-	-	-	-
T_callosomarginal_intermediomedial_frontal_branch_ORG01_T41_L_1411	1323	1324	3.02629946892	0.046557	0.046557	1	4	-1	363301.5941115	1.21515894e-07	32	322	-
T_callosomarginal_posteromedial_frontal_branch_ORG01_T43_L_1412	1325	1326	4.24274270577	0.052156	0.052156	1	4	-1	258410.07199865	1.70840547e-07	30	304	317
T_callosomarginal_anteromedial_frontal_branch_ORG01_T39_L_1413	1323	1327	3.6696842751	0.045789	0.045789	1	4	-1	381890.44311825	1.15601003e-07	28	321	-
T_callosomarginal_cingular_branch_ORG01_T40_L_1414	1328	1329	1.76239540076	0.047519	0.047519	1	4	-1	341680.6534416	1.29205203e-07	30	304	315
T_lateral_occipital_anterior_tempotal_branch_ORG01_T46_L_1415	1330	1331	2.64923299532	0.06	0.06	1	4	-1	169733.87095995	2.60094923e-07	20	324	302
P_lateral_occipital_intermediate_tempotal_branch_ORG01_T47_L_1416	1332	1333	2.13011255029	0.028	0.028	1	4	1	1670121.90813215	2.6433351e-08	20	307	302
T_lateral_occipital_posterior_tempotal_branch_ORG01_T48_L_1417	1334	1335	2.06926560834	0.0375	0.0375	1	4	-1	695229.93545445	6.3499737e-08	20	308	302
T_medial_occipital_parieto_occipital_branch_ORG01_T54_L_1418	1336	1337	1.90582056093	0.05	0.05	1	4	-1	-	-	-	-	-
T_medial_occipital_parieto_occipital_branch_ORG01_T54_L_1419	1337	1338	2.35458699871	0.05	0.05	1	4	-1	293300.12901915	1.50517895e-07	20	309	-
P_medial_occipital_occipitotemporal_branch_ORG01_T52_L_1420	1339	1340	3.02445113528	0.035	0.035	1	4	1	855102.4169666	5.1627638e-08	20	310	-
T_anterior_choroidal_ORG01_T34_L_1421	1341	1342	0.140877598221	0.051962	0.051962	1	4	-1	-	-	-	-	-
T_anterior_choroidal_ORG01_T34_L_1422	1342	1343	0.129222306436	0.051962	0.051962	1	4	-1	-	-	-	-	-
T_anterior_choroidal_ORG01_T34_L_1423	1343	1344	0.55021217841	0.051962	0.051962	1	4	-1	-	-	-	-	-
T_anterior_choroidal_ORG01_T34_L_1424	1344	1345	0.398840067663	0.051962	0.051962	1	4	-1	-	-	-	-	-
T_anterior_choroidal_ORG01_T34_L_1425	1345	1346	0.642995409306	0.051962	0.051962	1	4	-1	-	-	-	-	-
T_anterior_choroidal_ORG01_T34_L_1426	1346	1347	0.326281779083	0.051962	0.051962	1	4	-1	-	-	-	-	-
T_anterior_choroidal_ORG01_T34_L_1427	1347	1348	0.403877956134	0.051962	0.051962	1	4	-1	261315.2115002	1.68941249e-07	20	306	305
P_anterior_choroidal_branch_to_lateral_geniculate_body_ORG01_T2_L_1428	1346	1349	0.543703700073	0.016731	0.016731	1	4	1	7828103.685798	5.639542e-09	20	306	305
P_choroidal_branch_to_lateral_ventricle_ORG01_T11_L_1429	1347	1350	0.485267992771	0.016731	0.016731	1	4	1	7828103.685798	5.639542e-09	20	306	305
P_anterior_choroidal_branch_to_anterior_perforated_substance_ORG01_T1_L_1430	1342	1351	0.607591296748	0.016731	0.016731	1	4	1	7828103.685798	5.639542e-09	20	306	305
P_anterior_choroidal_branch_to_optic_chiasm_ORG01_T3_L_1431	1343	1352	0.484461285838	0.016731	0.016731	1	4	1	7828103.685798	5.639542e-09	20	306	305
P_anterior_choroidal_branch_to_substantia_nigra_ORG01_T5_L_1432	1345	1353	0.675600625308	0.016731	0.016731	1	4	1	7828103.685798	5.639542e-09	20	306	305
P_anterior_choroidal_branch_to_optic_tract_ORG01_T4_L_1433	1344	1354	0.569603016853	0.016731	0.016731	1	4	1	7828103.685798	5.639542e-09	20	306	305
P_anterior_perforating_3_ORG01_T9_L_1434	1355	1356	0.290863730756	0.007974	0.007974	1	4	1	72309202.721965	6.1053e-10	20	306	305
P_anterior_perforating_2_ORG01_T8_L_1435	1357	1358	0.296880097669	0.007974	0.007974	1	4	1	72309202.721965	6.1053e-10	20	306	305
P_anterior_perforating_1_ORG01_T7_L_1436	1359	1360	0.320403504064	0.007974	0.007974	1	4	1	72309202.721965	6.1053e-10	20	306	305
P_proximal_medial_striate_3_ORG01_T30_L_1437	1361	1362	0.312152680022	0.007974	0.007974	1	4	1	72309202.721965	6.1053e-10	20	302	305
P_proximal_medial_striate_2_ORG01_T29_L_1438	1363	1364	0.301919062808	0.007974	0.007974	1	4	1	72309202.721965	6.1053e-10	20	302	305
P_proximal_medial_striate_1_ORG01_T28_L_1439	1365	1366	0.293905610049	0.007974	0.007974	1	4	1	72309202.721965	6.1053e-10	20	302	305
T_lenticulostriate_1_ORG01_T13_L_1440	1367	1368	0.285438675025	0.029116	0.029116	1	4	-1	1485344.30322465	2.9721673e-08	20	302	305
T_lenticulostriate_2_ORG01_T14_L_1441	1369	1370	0.27846628685	0.029116	0.029116	1	4	-1	1485344.30322465	2.9721673e-08	20	302	305
T_lenticulostriate_3_ORG01_T15_L_1442	1371	1372	0.279029734246	0.029116	0.029116	1	4	-1	1485344.30322465	2.9721673e-08	20	302	305
T_lenticulostriate_4_ORG01_T16_L_1443	1373	1374	0.283947339984	0.029116	0.029116	1	4	-1	1485344.30322465	2.9721673e-08	20	302	305
T_polar_temporal_ORG01_T63_L_1444	1375	1376	2.18673594802	0.030987	0.030987	1	4	-1	1232206.99706445	3.5827518e-08	34	318	-
P_posteromedial_central_2_ORG01_T27_L_1445	1377	1378	0.26759157104	0.020583	0.020583	1	4	1	4204324.658138	1.0500359e-08	20	306	305
P_thalamoperforating_ORG01_T32_L_1446	1379	1380	0.378069769947	0.023536	0.023536	1	4	1	2812058.174266	1.5699148e-08	20	306	305
P_posteromedial_central_1_ORG01_T26_L_1447	1381	1382	0.290656610245	0.020583	0.020583	1	4	1	4204324.658138	1.0500359e-08	20	306	305
P_posterior_communicating_chiasmatic_branch_ORG01_T21_L_1448	1383	1384	0.468450591892	0.019113	0.019113	1	4	1	5250923.457307	8.407458e-09	20	306	305
P_thalamotuberal_ORG01_T33_L_1449	1385	1386	0.472543470112	0.019113	0.019113	1	4	1	5250923.457307	8.407458e-09	20	306	305
P_posterior_communicating_hypothalamic_branch_ORG01_T22_L_1450	1387	1388	0.403836857763	0.019113	0.019113	1	4	1	5250923.457307	8.407458e-09	20	306	305
P_mammillary_ORG01_T49_L_1451	1389	1390	0.214119102044	0.019113	0.019113	1	4	1	5250923.457307	8.407458e-09	20	306	305
P_posterior_communicating_branch_to_oculomotor_nerve_ORG01_T20_L_1452	1391	1392	0.266515823226	0.003552	0.003552	1	4	1	818094354.5291	5.3963e-11	20	306	305
P_artery_of_tuber_cinereum_ORG01_T10_L_1453	1393	1394	0.594525994892	0.019113	0.019113	1	4	1	5250923.457307	8.407458e-09	20	306	305
P_medial_occipital_parietal_branch_ORG01_T53_L_1454	1337	1395	2.81829255585	0.0295	0.0295	1	4	1	1428092.1078534	3.0913215e-08	20	309	-
P_posterior_medial_choroidal_branch_ORG01_T25_L_1455	1396	1397	1.73605045947	0.024277	0.024277	1	4	1	2562342.6890809	1.7229123e-08	20	306	305
P_thalamogeniculate_ORG01_T31_L_1456	1398	1399	0.917454785442	0.012391	0.012391	1	4	1	19270953.172559	2.290853e-09	20	306	305
P_posterior_lateral_choroidal_branch_ORG01_T24_L_1457	1400	1401	1.69824708095	0.024277	0.024277	1	4	1	2562342.6890809	1.7229123e-08	20	306	305
A_anterior_cerebral_L_1458	1402	1355	0.295868342783	0.096504	0.096504	1	4	1	-	-	-	-	-
A_anterior_cerebral_L_1459	1355	1357	0.129377937154	0.096504	0.096504	1	4	1	-	-	-	-	-
A_anterior_cerebral_L_1460	1357	1359	0.12598975147	0.096504	0.096504	1	4	1	-	-	-	-	-
A_anterior_cerebral_L_1461	1359	1361	0.184639195198	0.096504	0.096504	1	4	1	-	-	-	-	-
A_anterior_cerebral_L_1462	1361	1363	0.11560662891	0.096504	0.096504	1	4	1	-	-	-	-	-
A_anterior_cerebral_L_1463	1363	1365	0.103393836137	0.096504	0.096504	1	4	1	-	-	-	-	-
A_anterior_cerebral_L_1464	1365	1403	0.112443190882	0.096504	0.096504	1	4	-1	-	-	-	-	-
A_anterior_cerebral_L_1465	1403	1310	0.114628132147	0.096504	0.096504	1	4	-1	-	-	-	-	-
A_anterior_cerebral_L_1466	1310	1312	0.218217258505	0.096504	0.096504	1	4	-1	-	-	-	-	-
A_anterior_cerebral_L_1467	1312	1318	0.518157162519	0.096504	0.096504	1	4	-1	-	-	-	-	-
A_anterior_cerebral_L_1468	1318	1404	2.08098744321	0.096504	0.096504	1	4	-1	-	-	-	-	-
A_posterior_communicating_L_1469	1405	1383	0.358804856699	0.049447	0.049447	1	4	1	-	-	-	-	-
A_posterior_communicating_L_1470	1383	1393	0.118631147115	0.049447	0.049447	1	4	1	-	-	-	-	-
A_posterior_communicating_L_1471	1393	1385	0.202602953256	0.049447	0.049447	1	4	1	-	-	-	-	-
A_posterior_communicating_L_1472	1385	1387	0.281007529783	0.049447	0.049447	1	4	1	-	-	-	-	-
A_posterior_communicating_L_1473	1387	1389	0.237902134693	0.049447	0.049447	1	4	1	-	-	-	-	-
A_posterior_communicating_L_1474	1389	1391	0.175196231541	0.049447	0.049447	1	4	1	-	-	-	-	-
A_posterior_communicating_L_1475	1391	1406	0.291066942666	0.049447	0.049447	1	4	-1	-	-	-	-	-
A_middle_cerebral_superior_terminal_branch_L_1476	1290	1284	1.22952667205	0.08772	0.08772	1	4	-1	-	-	-	-	-
A_middle_cerebral_superior_terminal_branch_L_1477	1284	1288	1.33638012179	0.08772	0.08772	1	4	-1	-	-	-	-	-
A_middle_cerebral_superior_terminal_branch_L_1478	1288	1407	0.251957747052	0.08772	0.08772	1	4	-1	-	-	-	-	-
A_middle_cerebral_L_1479	1407	1373	2.34551724078	0.104132	0.104132	1	4	-1	-	-	-	-	-
A_middle_cerebral_L_1480	1373	1371	0.116370112585	0.104132	0.104132	1	4	-1	-	-	-	-	-
A_middle_cerebral_L_1481	1371	1369	0.119297750465	0.104132	0.104132	1	4	-1	-	-	-	-	-
A_middle_cerebral_L_1482	1369	1367	0.0951672785546	0.104132	0.104132	1	4	-1	-	-	-	-	-
A_middle_cerebral_L_1483	1367	1341	0.167819024921	0.104132	0.104132	1	4	-1	-	-	-	-	-
A_middle_cerebral_L_1484	1341	1402	0.182720722762	0.104132	0.104132	1	4	-1	-	-	-	-	-
A_middle_cerebral_inferior_terminal_branch_L_1485	1407	1375	0.143551295219	0.081645	0.081645	1	4	-1	-	-	-	-	-
A_middle_cerebral_inferior_terminal_branch_L_1486	1375	1301	0.0931436506441	0.081645	0.081645	1	4	-1	-	-	-	-	-
A_middle_cerebral_inferior_terminal_branch_L_1487	1301	1296	2.84010438486	0.081645	0.081645	1	4	-1	-	-	-	-	-
A_middle_cerebral_inferior_terminal_branch_L_1488	1296	1304	1.82375684615	0.081645	0.081645	1	4	-1	-	-	-	-	-
A_middle_cerebral_inferior_terminal_branch_L_1489	1304	1298	0.708802414591	0.081645	0.081645	1	4	-1	-	-	-	-	-
A_middle_cerebral_inferior_terminal_branch_L_1490	1298	1294	0.549645388594	0.081645	0.081645	1	4	-1	-	-	-	-	-
A_middle_cerebral_inferior_terminal_branch_L_1491	1294	1306	1.0554500836	0.081645	0.081645	1	4	-1	-	-	-	-	-
A_pericallosal_L_1492	1404	1316	5.57868311631	0.080032	0.080032	1	4	-1	-	-	-	-	-
A_pericallosal_L_1493	1316	1320	1.5675688654	0.080032	0.080032	1	4	-1	-	-	-	-	-
A_callosomarginal_L_1494	1404	1322	1.1412237162	0.062313	0.062313	1	4	-1	-	-	-	-	-
A_callosomarginal_L_1495	1322	1325	1.74155151056	0.062313	0.062313	1	4	-1	-	-	-	-	-
A_callosomarginal_L_1496	1325	1328	1.39719906316	0.062313	0.062313	1	4	-1	-	-	-	-	-
A_callosomarginal_L_1497	1328	1314	0.496884808714	0.062313	0.062313	1	4	-1	-	-	-	-	-
A_medial_occipital_dorsal_branch_to_corpus_callosum_L_1498	1320	1408	2.53346062508	0.035	0.035	1	4	-1	-	-	-	-	-
A_occipital_lateral_L_1499	1409	1330	0.473650958115	0.065	0.065	1	4	-1	-	-	-	-	-
A_occipital_lateral_L_1500	1330	1332	1.11850128915	0.065	0.065	1	4	1	-	-	-	-	-
A_occipital_lateral_L_1501	1332	1334	1.24973590423	0.065	0.065	1	4	-1	-	-	-	-	-
A_posterior_cerebral_precommunicating_part_L_1502	1410	1381	0.214501541342	0.081645	0.081645	1	4	1	-	-	-	-	-
A_posterior_cerebral_precommunicating_part_L_1503	1381	1379	0.169751678966	0.081645	0.081645	1	4	1	-	-	-	-	-
A_posterior_cerebral_precommunicating_part_L_1504	1379	1377	0.158249116473	0.081645	0.081645	1	4	1	-	-	-	-	-
A_posterior_cerebral_precommunicating_part_L_1505	1377	1406	0.165253989518	0.081645	0.081645	1	4	-1	-	-	-	-	-
A_posterior_cerebral_postcommunicating_part_L_1506	1406	1396	0.354696231805	0.086908	0.086908	1	4	1	-	-	-	-	-
A_posterior_cerebral_postcommunicating_part_L_1507	1396	1398	0.306863694225	0.086908	0.086908	1	4	1	-	-	-	-	-
A_posterior_cerebral_postcommunicating_part_L_1508	1398	1400	0.480500827498	0.086908	0.086908	1	4	1	-	-	-	-	-
A_posterior_cerebral_postcommunicating_part_L_1509	1400	1409	0.140343192697	0.086908	0.086908	1	4	-1	-	-	-	-	-
A_medial_occipital_L_1510	1409	1408	3.21992485275	0.0795	0.0795	1	4	-1	-	-	-	-	-
A_medial_occipital_L_1511	1408	1339	0.490795512839	0.0795	0.0795	1	4	1	-	-	-	-	-
A_medial_occipital_L_1512	1339	1336	0.892424277343	0.0795	0.0795	1	4	-1	-	-	-	-	-
A_medial_occipital_L_1513	1336	1286	1.26250395975	0.0795	0.0795	1	4	1	-	-	-	-	-
A_superior_cerebellar_L_1514	1411	1412	3.89411532162	0.05585	0.05585	1	5	-1	-	-	-	-	-
A_superior_cerebellar_L_1515	1412	1413	0.782819849895	0.05585	0.05585	1	5	-1	-	-	-	-	-
P_lateral_superior_cerebellar_ORG01_T12_L_1516	1412	1414	2.14944396755	0.012906	0.012906	1	5	1	17054825.677659	2.588529e-09	20	302	305
P_medial_superior_cerebellar_ORG01_T17_L_1517	1413	1415	2.46181950898	0.012906	0.012906	1	5	1	17054825.677659	2.588529e-09	20	302	305
T_anterior_inferior_cerebellar_ORG01_T6_L_1518	1416	1417	3.74515466776	0.036638	0.036638	1	5	-1	745464.5437173	5.9220681e-08	20	302	305
T_posterior_inferior_cerebellar_ORG01_T23_L_1519	1418	1419	3.55872112443	0.043297	0.043297	1	5	-1	451698.70988495	9.773532e-08	20	302	305
T_perforator_UBC02_T24_L_1520	1420	1421	1.11683499878	0.02539	0.02539	1	30	1	9962502.31829303	7.241563e-09	15	53	-
T_perforator_UBC02_T23_L_1521	1422	1423	1.06323914283	0.02539	0.02539	1	30	1	9962502.31829303	7.241563e-09	15	53	-
T_perforator_UBC02_T22_L_1522	1424	1425	1.09831310989	0.02539	0.02539	1	30	1	9962502.31829303	7.241563e-09	15	53	-
T_perforator_UBC02_T21_L_1523	1426	1427	0.963423914821	0.02539	0.02539	1	30	1	9962502.31829303	7.241563e-09	15	53	-
T_perforator_UBC02_T20_L_1524	1428	1429	1.00711976609	0.02539	0.02539	1	30	1	9962502.31829303	7.241563e-09	15	53	-
T_perforator_UBC02_T19_L_1525	1430	1431	0.95190352939	0.02539	0.02539	1	30	1	9962502.31829303	7.241563e-09	15	53	-
T_sternal_branch_6_UBC02_T36_L_1526	1432	1433	1.90843141386	0.034748	0.034748	1	30	-1	3886575.41860203	1.856238e-08	15	53	-
T_sternal_branch_5_UBC02_T35_L_1527	1434	1435	1.81698921136	0.034748	0.034748	1	30	-1	3886575.41860203	1.856238e-08	15	53	-
T_internal_thoracic_perforating_branch_4_UBC02_T28_L_1528	1436	1437	1.16673142582	0.034748	0.034748	1	30	-1	-	-	-	-	-
T_internal_thoracic_perforating_branch_4_UBC02_T28_L_1529	1437	1438	0.223504654059	0.034748	0.034748	1	30	-1	3886575.41860203	1.856238e-08	15	53	-
T_sternal_branch_4_UBC02_T34_L_1530	1437	1439	1.72927620013	0.034748	0.034748	1	30	-1	3886575.41860203	1.856238e-08	15	53	-
T_internal_thoracic_perforating_branch_3_UBC02_T27_L_1531	1440	1441	1.10767185421	0.034748	0.034748	1	30	-1	-	-	-	-	-
T_internal_thoracic_perforating_branch_3_UBC02_T27_L_1532	1441	1442	0.188167870319	0.034748	0.034748	1	30	-1	3886575.41860203	1.856238e-08	15	53	-
T_sternal_branch_3_UBC02_T33_L_1533	1441	1443	1.71912067508	0.034748	0.034748	1	30	-1	3886575.41860203	1.856238e-08	15	53	-
T_internal_thoracic_perforating_branch_2_UBC02_T26_L_1534	1444	1445	1.1663485661	0.034748	0.034748	1	30	-1	-	-	-	-	-
T_internal_thoracic_perforating_branch_2_UBC02_T26_L_1535	1445	1446	0.177816803774	0.034748	0.034748	1	30	-1	3886575.41860203	1.856238e-08	15	53	-
T_sternal_branch_2_UBC02_T32_L_1536	1445	1447	1.77685975269	0.034748	0.034748	1	30	-1	3886575.41860203	1.856238e-08	15	53	-
T_internal_thoracic_perforating_branch_1_UBC02_T25_L_1537	1448	1449	1.15122606102	0.034748	0.034748	1	30	-1	-	-	-	-	-
T_internal_thoracic_perforating_branch_1_UBC02_T25_L_1538	1449	1450	0.227798502885	0.034748	0.034748	1	30	-1	3886575.41860203	1.856238e-08	15	53	-
T_sternal_branch_1_UBC02_T31_L_1539	1449	1451	2.23954969626	0.034748	0.034748	1	30	-1	3886575.41860203	1.856238e-08	15	53	-
T_internal_thoracic_perforating_branch_6_UBC02_T30_L_1540	1452	1432	0.812155853324	0.034748	0.034748	1	30	-1	-	-	-	-	-
T_internal_thoracic_perforating_branch_6_UBC02_T30_L_1541	1432	1453	0.766638179578	0.034748	0.034748	1	30	-1	3886575.41860203	1.856238e-08	15	53	-
T_internal_thoracic_perforating_branch_5_UBC02_T29_L_1542	1454	1434	0.780753382656	0.034748	0.034748	1	30	-1	-	-	-	-	-
T_internal_thoracic_perforating_branch_5_UBC02_T29_L_1543	1434	1455	0.766556982169	0.034748	0.034748	1	30	-1	3886575.41860203	1.856238e-08	15	53	-
A_internal_thoracic_L_1544	580	1456	5.29810864937	0.142068	0.126937660846	1	30	-1	-	-	-	-	-
A_internal_thoracic_L_1545	1456	1430	3.10678282846	0.126937660846	0.118065310167	1	30	1	-	-	-	-	-
A_internal_thoracic_L_1546	1430	1448	1.05829821881	0.118065310167	0.115043022019	1	30	-1	-	-	-	-	-
A_internal_thoracic_L_1547	1448	1457	0.826280600787	0.115043022019	0.112683329805	1	30	-1	-	-	-	-	-
A_internal_thoracic_L_1548	1457	1428	0.599584170419	0.112683329805	0.110971037278	1	30	1	-	-	-	-	-
A_internal_thoracic_L_1549	1428	1444	1.70033612656	0.110971037278	0.106115217216	1	30	-1	-	-	-	-	-
A_internal_thoracic_L_1550	1444	1458	1.07877632382	0.106115217216	0.103034447694	1	30	-1	-	-	-	-	-
A_internal_thoracic_L_1551	1458	1426	0.914656829314	0.103034447694	0.100422370639	1	30	1	-	-	-	-	-
A_internal_thoracic_L_1552	1426	1440	0.699650028189	0.100422370639	0.0984243100258	1	30	-1	-	-	-	-	-
A_internal_thoracic_L_1553	1440	1459	0.421632246088	0.0984243100258	0.0972202126198	1	30	-1	-	-	-	-	-
A_internal_thoracic_L_1554	1459	1424	0.717554406201	0.0972202126198	0.0951710206824	1	30	1	-	-	-	-	-
A_internal_thoracic_L_1555	1424	1460	0.936399886471	0.0951710206824	0.092496849803	1	30	-1	-	-	-	-	-
A_internal_thoracic_L_1556	1460	1422	0.382713307885	0.092496849803	0.0914038971041	1	30	1	-	-	-	-	-
A_internal_thoracic_L_1557	1422	1436	0.345853165686	0.0914038971041	0.0904162096027	1	30	-1	-	-	-	-	-
A_internal_thoracic_L_1558	1436	1461	0.484084184018	0.0904162096027	0.0890337619467	1	30	-1	-	-	-	-	-
A_internal_thoracic_L_1559	1461	1420	0.434648528982	0.0890337619467	0.0877924926388	1	30	1	-	-	-	-	-
A_internal_thoracic_L_1560	1420	1462	0.458870895896	0.0877924926388	0.0864820490933	1	30	-1	-	-	-	-	-
A_internal_thoracic_L_1561	1462	1463	0.430800123223	0.0864820490933	0.0852517700629	1	30	-1	-	-	-	-	-
A_internal_thoracic_L_1562	1463	1454	0.314500814016	0.0852517700629	0.0843536186102	1	30	-1	-	-	-	-	-
A_internal_thoracic_L_1563	1454	1464	0.241129837037	0.0843536186102	0.083665	1	30	-1	-	-	-	-	-
T_left_coronary_interventricular_septal_branch_2_COR01_T6_C_1564	1465	1466	0.799007898433	0.0575	0.0575	1	29	-1	198182.164812393	8.6639191e-08	45	1011	-
T_left_coronary_interventricular_septal_branch_1_COR01_T5_C_1565	1467	1468	0.956915806803	0.0575	0.0575	1	29	-1	202278.797553566	8.6639191e-08	45	1011	-
T_left_coronary_anterior_interventricular_lateral_branch_COR01_T2_C_1566	1469	1470	3.09563759902	0.06	0.05	1	29	-1	112967.808971727	5.6966675e-08	45	1005	1011
T_left_coronary_anterior_interventricular_branch_COR01_T1_C_1567	1471	1472	0.489254511291	0.185	0.178257044931	1	29	-1	-	-	-	-	-
T_left_coronary_anterior_interventricular_branch_COR01_T1_C_1568	1472	1469	5.95444595729	0.178257044931	0.096192269595	1	29	-1	-	-	-	-	-
T_left_coronary_anterior_interventricular_branch_COR01_T1_C_1569	1469	1467	0.68136982956	0.096192269595	0.0868015618139	1	29	-1	-	-	-	-	-
T_left_coronary_anterior_interventricular_branch_COR01_T1_C_1570	1467	1465	1.39821007105	0.0868015618139	0.0675312894534	1	29	-1	-	-	-	-	-
T_left_coronary_anterior_interventricular_branch_COR01_T1_C_1571	1465	1473	1.63482255144	0.0675312894534	0.045	1	29	-1	148252.62212399	4.1528706e-08	45	1005	1011
T_left_coronary_conus_branch_COR01_T3_C_1572	1472	1474	2.60550069801	0.05	0.05	1	29	-1	274140.994999872	5.6966675e-08	45	1011	-
A_left_coronary_atrioventricular_branch_C_1573	1475	1476	1.00076215118	0.085	0.085	1	29	-1	-	-	-	-	-
T_left_coronary_posterior_left_ventricular_branch_COR01_T8_C_1574	1476	1477	3.85343794644	0.075	0.05	1	29	-1	276144.04430255	5.6966675e-08	45	1011	-
T_left_coronary_intermediate_atrial_branch_COR01_T4_C_1575	1476	1478	1.65839197994	0.0375	0.0375	1	29	-1	229003.899636502	2.4032816e-08	46	1006	1010
T_left_coronary_left_marginal_COR01_T7_C_1576	1479	1480	6.60553803794	0.1	0.075	1	29	-1	72904.7267862648	5.66156174e-07	47	1003	1009
A_left_coronary_circumflex_branch_C_1577	1471	1479	1.1562201402	0.17	0.159906676984	1	29	-1	-	-	-	-	-
A_left_coronary_circumflex_branch_C_1578	1479	1475	2.85313385001	0.159906676984	0.135	1	29	-1	-	-	-	-	-
A_left_coronary_C_1579	779	1471	1.8902501954	0.225	0.225	1	29	-1	-	-	-	-	-
A_posterior_intercostal_dorsal_branch_T1_L_1580	1481	1482	0.652270413626	0.046173	0.046173	1	42	-1	-	-	-	-	-
A_posterior_intercostal_dorsal_branch_T1_L_1581	1482	1483	0.134864394914	0.046173	0.046173	1	42	-1	-	-	-	-	-
A_posterior_intercostal_dorsal_branch_T1_L_1582	1483	1484	0.423684058684	0.046173	0.046173	1	42	-1	-	-	-	-	-
A_highest_intercostal_L_1583	1485	1486	2.02256276011	0.075614	0.075614	1	42	-1	-	-	-	-	-
A_highest_intercostal_L_1584	1486	542	0.859298508656	0.075614	0.075614	1	42	-1	-	-	-	-	-
A_subcostal_L_1585	1487	1488	23.4344225665	0.051962	0.172732984598	1	42	-1	-	-	-	-	-
A_subcostal_L_1586	1488	777	3.35048866419	0.172732984598	0.19	1	42	-1	-	-	-	-	-
A_posterior_intercostal_T11_L_1587	1489	1490	28.0511608595	0.051962	0.175946477456	1	42	-1	-	-	-	-	-
A_posterior_intercostal_T11_L_1588	1490	773	3.17957239173	0.175946477456	0.19	1	42	-1	-	-	-	-	-
A_posterior_intercostal_T4_L_1589	1491	1492	9.43566358997	0.051962	0.0852950794144	1	42	-1	-	-	-	-	-
A_posterior_intercostal_T4_L_1590	1492	1493	4.70408429986	0.0852950794144	0.101913053767	1	42	-1	-	-	-	-	-
A_posterior_intercostal_T4_L_1591	1493	784	3.70454888184	0.101913053767	0.115	1	42	-1	-	-	-	-	-
A_first_posterior_intercostal_L_1592	1456	1481	14.2876145381	0.05585	0.05585	1	42	-1	-	-	-	-	-
A_first_posterior_intercostal_L_1593	1481	1486	0.642433668171	0.05585	0.05585	1	42	-1	-	-	-	-	-
A_posterior_intercostal_T3_L_1594	1494	1495	8.40701409201	0.051962	0.0817623576307	1	42	-1	-	-	-	-	-
A_posterior_intercostal_T3_L_1595	1495	1496	4.6553246364	0.0817623576307	0.098264095053	1	42	-1	-	-	-	-	-
A_posterior_intercostal_T3_L_1596	1496	781	4.72136087149	0.098264095053	0.115	1	42	-1	-	-	-	-	-
A_second_posterior_intercostal_L_1597	1457	1485	20.8626111134	0.05585	0.05585	1	42	-1	-	-	-	-	-
A_posterior_intercostal_dorsal_branch_T2_L_1598	1485	1497	0.738738940568	0.046173	0.046173	1	42	-1	-	-	-	-	-
A_posterior_intercostal_dorsal_branch_T2_L_1599	1497	1498	0.517342896985	0.046173	0.046173	1	42	-1	-	-	-	-	-
A_posterior_intercostal_dorsal_branch_T3_L_1600	1496	1499	0.830944558064	0.046173	0.046173	1	42	-1	-	-	-	-	-
A_posterior_intercostal_dorsal_branch_T3_L_1601	1499	1500	0.617500619661	0.046173	0.046173	1	42	-1	-	-	-	-	-
A_posterior_intercostal_dorsal_branch_T3_L_1602	1500	1501	0.517201312013	0.046173	0.046173	1	42	-1	-	-	-	-	-
A_posterior_intercostal_dorsal_branch_T4_L_1603	1493	1502	0.815097974469	0.046173	0.046173	1	42	-1	-	-	-	-	-
A_posterior_intercostal_dorsal_branch_T4_L_1604	1502	1503	1.10797112609	0.046173	0.046173	1	42	-1	-	-	-	-	-
A_subcostal_dorsal_branch_T12_L_1605	1488	1504	0.639807691645	0.046173	0.046173	1	42	-1	-	-	-	-	-
A_subcostal_dorsal_branch_T12_L_1606	1504	1505	1.16678656689	0.046173	0.046173	1	42	-1	-	-	-	-	-
A_posterior_intercostal_dorsal_branch_T11_L_1607	1490	1506	0.661082412315	0.046173	0.046173	1	42	-1	-	-	-	-	-
A_posterior_intercostal_dorsal_branch_T11_L_1608	1506	1507	0.553339911219	0.046173	0.046173	1	42	-1	-	-	-	-	-
A_posterior_intercostal_dorsal_branch_T11_L_1609	1507	1508	0.584119174688	0.046173	0.046173	1	42	-1	-	-	-	-	-
A_posterior_intercostal_dorsal_branch_T10_L_1610	1509	1510	0.920777587987	0.046173	0.046173	1	42	-1	-	-	-	-	-
A_posterior_intercostal_dorsal_branch_T10_L_1611	1510	1511	1.13745711929	0.046173	0.046173	1	42	-1	-	-	-	-	-
A_posterior_intercostal_dorsal_branch_T9_L_1612	1512	1513	0.868897651568	0.046173	0.046173	1	42	-1	-	-	-	-	-
A_posterior_intercostal_dorsal_branch_T9_L_1613	1513	1514	0.570247568403	0.046173	0.046173	1	42	-1	-	-	-	-	-
A_posterior_intercostal_dorsal_branch_T9_L_1614	1514	1515	0.502583769343	0.046173	0.046173	1	42	-1	-	-	-	-	-
A_posterior_intercostal_dorsal_branch_T8_L_1615	1516	1517	0.909304260966	0.046173	0.046173	1	42	-1	-	-	-	-	-
A_posterior_intercostal_dorsal_branch_T8_L_1616	1517	1518	1.07280157354	0.046173	0.046173	1	42	-1	-	-	-	-	-
A_posterior_intercostal_dorsal_branch_T7_L_1617	1519	1520	0.835142054573	0.046173	0.046173	1	42	-1	-	-	-	-	-
A_posterior_intercostal_dorsal_branch_T7_L_1618	1520	1521	0.570182051557	0.046173	0.046173	1	42	-1	-	-	-	-	-
A_posterior_intercostal_dorsal_branch_T7_L_1619	1521	1522	0.502552281129	0.046173	0.046173	1	42	-1	-	-	-	-	-
A_posterior_intercostal_dorsal_branch_T6_L_1620	1523	1524	0.836051711381	0.046173	0.046173	1	42	-1	-	-	-	-	-
A_posterior_intercostal_dorsal_branch_T6_L_1621	1524	1525	1.0641462807	0.046173	0.046173	1	42	-1	-	-	-	-	-
A_posterior_intercostal_dorsal_branch_T5_L_1622	1526	1527	0.860345649776	0.046173	0.046173	1	42	-1	-	-	-	-	-
A_posterior_intercostal_dorsal_branch_T5_L_1623	1527	1528	0.589510956937	0.046173	0.046173	1	42	-1	-	-	-	-	-
A_posterior_intercostal_dorsal_branch_T5_L_1624	1528	1529	0.524871680632	0.046173	0.046173	1	42	-1	-	-	-	-	-
T_perforator_UBC15_T68_L_1625	1507	1530	0.925340636226	0.02539	0.02539	1	42	1	11723768.1841974	6.153661e-09	12	52	-
T_perforator_UBC15_T67_L_1626	1514	1531	0.977310758392	0.02539	0.02539	1	42	1	11723768.1841974	6.153661e-09	12	52	-
T_perforator_UBC15_T66_L_1627	1521	1532	0.867926191198	0.02539	0.02539	1	42	1	11723768.1841974	6.153661e-09	12	52	-
T_perforator_UBC15_T65_L_1628	1528	1533	0.926843350558	0.02539	0.02539	1	42	1	11723768.1841974	6.153661e-09	12	52	-
T_perforator_UBC15_T64_L_1629	1500	1534	1.0278503186	0.02539	0.02539	1	42	1	11723768.1841974	6.153661e-09	12	52	-
T_perforator_UBC15_T63_L_1630	1483	1535	1.03437625089	0.02539	0.02539	1	42	1	11723768.1841974	6.153661e-09	12	52	-
T_posterior_intercostal_dorsal_medial_cutaneous_branch_T1_UBC15_T69_L_1631	1484	1536	2.83894918241	0.02725	0.02725	1	42	-1	9483219.55119134	7.607553e-09	12	52	-
T_posterior_intercostal_dorsal_lateral_cutaneous_branch_T1_UBC15_T81_L_1632	1484	1537	2.16997515139	0.02725	0.02725	1	42	-1	9483219.55119134	7.607553e-09	12	52	-
T_posterior_intercostal_dorsal_medial_cutaneous_branch_T2_UBC15_T70_L_1633	1498	1538	2.80429862824	0.02725	0.02725	1	42	-1	9483219.55119134	7.607553e-09	12	52	-
T_posterior_intercostal_dorsal_lateral_cutaneous_branch_T2_UBC15_T82_L_1634	1498	1539	2.2550585067	0.02725	0.02725	1	42	-1	9483219.55119134	7.607553e-09	12	52	-
T_posterior_intercostal_dorsal_medial_cutaneous_branch_T3_UBC15_T71_L_1635	1501	1540	2.61869719726	0.02725	0.02725	1	42	-1	9483219.55119134	7.607553e-09	12	52	-
T_posterior_intercostal_dorsal_lateral_cutaneous_branch_T3_UBC15_T83_L_1636	1501	1541	2.25493532546	0.02725	0.02725	1	42	-1	9483219.55119134	7.607553e-09	12	52	-
T_posterior_intercostal_dorsal_lateral_cutaneous_branch_T4_UBC15_T84_L_1637	1503	1542	2.3402642851	0.02725	0.02725	1	42	-1	9483219.55119134	7.607553e-09	12	52	-
T_posterior_intercostal_dorsal_medial_cutaneous_branch_T4_UBC15_T72_L_1638	1503	1543	2.72142089216	0.02725	0.02725	1	42	-1	9483219.55119134	7.607553e-09	12	52	-
T_subcostal_dorsal_lateral_cutaneous_branch_T12_UBC15_T92_L_1639	1505	1544	2.05088386601	0.02725	0.02725	1	42	-1	9483219.55119134	7.607553e-09	12	52	-
T_posterior_intercostal_dorsal_lateral_cutaneous_branch_T11_UBC15_T91_L_1640	1508	1545	1.94740635049	0.02725	0.02725	1	42	-1	9483219.55119134	7.607553e-09	12	52	-
T_posterior_intercostal_dorsal_lateral_cutaneous_branch_T10_UBC15_T90_L_1641	1511	1546	2.11267049195	0.02725	0.02725	1	42	-1	9483219.55119134	7.607553e-09	12	52	-
T_posterior_intercostal_dorsal_lateral_cutaneous_branch_T9_UBC15_T89_L_1642	1515	1547	2.18875018009	0.02725	0.02725	1	42	-1	9483219.55119134	7.607553e-09	12	52	-
T_posterior_intercostal_dorsal_lateral_cutaneous_branch_T8_UBC15_T88_L_1643	1518	1548	2.18875589505	0.02725	0.02725	1	42	-1	9483219.55119134	7.607553e-09	12	52	-
T_posterior_intercostal_dorsal_lateral_cutaneous_branch_T7_UBC15_T87_L_1644	1522	1549	2.18877484692	0.02725	0.02725	1	42	-1	9483219.55119134	7.607553e-09	12	52	-
T_posterior_intercostal_dorsal_lateral_cutaneous_branch_T6_UBC15_T86_L_1645	1525	1550	2.24246482721	0.02725	0.02725	1	42	-1	9483219.55119134	7.607553e-09	12	52	-
T_posterior_intercostal_dorsal_lateral_cutaneous_branch_T5_UBC15_T85_L_1646	1529	1551	2.30661855482	0.02725	0.02725	1	42	-1	9483219.55119134	7.607553e-09	12	52	-
T_subcostal_dorsal_medial_cutaneous_branch_T12_UBC15_T80_L_1647	1505	1552	2.71836488234	0.02725	0.02725	1	42	-1	9483219.55119134	7.607553e-09	12	52	-
T_posterior_intercostal_dorsal_medial_cutaneous_branch_T11_UBC15_T79_L_1648	1508	1553	2.45276419164	0.02725	0.02725	1	42	-1	9483219.55119134	7.607553e-09	12	52	-
T_posterior_intercostal_dorsal_medial_cutaneous_branch_T10_UBC15_T78_L_1649	1511	1554	2.41513280076	0.02725	0.02725	1	42	-1	9483219.55119134	7.607553e-09	12	52	-
T_posterior_intercostal_dorsal_medial_cutaneous_branch_T9_UBC15_T77_L_1650	1515	1555	2.70473894566	0.02725	0.02725	1	42	-1	9483219.55119134	7.607553e-09	12	52	-
T_posterior_intercostal_dorsal_medial_cutaneous_branch_T8_UBC15_T76_L_1651	1518	1556	3.21977048355	0.02725	0.02725	1	42	-1	9483219.55119134	7.607553e-09	12	52	-
T_posterior_intercostal_dorsal_medial_cutaneous_branch_T7_UBC15_T75_L_1652	1522	1557	3.21976192215	0.02725	0.02725	1	42	-1	9483219.55119134	7.607553e-09	12	52	-
T_posterior_intercostal_dorsal_medial_cutaneous_branch_T6_UBC15_T74_L_1653	1525	1558	3.14605084343	0.02725	0.02725	1	42	-1	9483219.55119134	7.607553e-09	12	52	-
T_posterior_intercostal_dorsal_medial_cutaneous_branch_T5_UBC15_T73_L_1654	1529	1559	2.67544873021	0.02725	0.02725	1	42	-1	9483219.55119134	7.607553e-09	12	52	-
T_perforator_UBC09_T6_L_1655	1560	1561	0.991104649141	0.02539	0.02539	1	42	1	8559482.4241689	8.428558e-09	12	52	-
T_perforator_UBC09_T5_L_1656	1562	1563	0.916900834913	0.02539	0.02539	1	42	1	8559482.4241689	8.428558e-09	12	52	-
T_perforator_UBC09_T4_L_1657	1564	1565	0.925573020422	0.02539	0.02539	1	42	1	8559482.4241689	8.428558e-09	12	52	-
T_perforator_UBC09_T3_L_1658	1566	1567	0.899175248765	0.02539	0.02539	1	42	1	8559482.4241689	8.428558e-09	12	52	-
T_perforator_UBC09_T2_L_1659	1568	1569	0.882749529012	0.02539	0.02539	1	42	1	8559482.4241689	8.428558e-09	12	52	-
T_perforator_UBC09_T1_L_1660	1570	1571	1.0014765547	0.02539	0.02539	1	42	1	8559482.4241689	8.428558e-09	12	52	-
T_intercostal_lateral_cutaneous_anterior_branch_T10_UBC09_T22_L_1661	1572	1573	4.34609835006	0.029116	0.029116	1	42	-1	5675975.01397433	1.2710431e-08	12	52	-
T_intercostal_lateral_cutaneous_anterior_branch_T9_UBC09_T20_L_1662	1574	1575	4.34613142118	0.029116	0.029116	1	42	-1	5675975.01397433	1.2710431e-08	12	52	-
T_intercostal_lateral_cutaneous_anterior_branch_T8_UBC09_T18_L_1663	1576	1577	4.34606283157	0.029116	0.029116	1	42	-1	5675975.01397433	1.2710431e-08	12	52	-
T_intercostal_lateral_cutaneous_anterior_branch_T7_UBC09_T16_L_1664	1578	1579	4.34619544963	0.029116	0.029116	1	42	-1	5675975.01397433	1.2710431e-08	12	52	-
T_intercostal_lateral_cutaneous_anterior_branch_T6_UBC09_T14_L_1665	1580	1581	4.346081683	0.029116	0.029116	1	42	-1	5675975.01397433	1.2710431e-08	12	52	-
T_intercostal_lateral_cutaneous_anterior_branch_T5_UBC09_T12_L_1666	1582	1583	4.346084947	0.029116	0.029116	1	42	-1	5675975.01397433	1.2710431e-08	12	52	-
T_intercostal_lateral_cutaneous_anterior_branch_T4_UBC09_T10_L_1667	1584	1585	4.34612549832	0.029116	0.029116	1	42	-1	5675975.01397433	1.2710431e-08	12	52	-
T_intercostal_lateral_cutaneous_anterior_branch_T3_UBC09_T8_L_1668	1586	1587	4.46598124524	0.029116	0.029116	1	42	-1	5675975.01397433	1.2710431e-08	12	52	-
T_intercostal_lateral_cutaneous_posterior_branch_T3_UBC09_T7_L_1669	1494	1586	1.00325133812	0.029116	0.029116	1	42	-1	-	-	-	-	-
T_intercostal_lateral_cutaneous_posterior_branch_T3_UBC09_T7_L_1670	1586	1588	3.08601769057	0.029116	0.029116	1	42	-1	5675975.01397433	1.2710431e-08	12	52	-
A_posterior_intercostal_T10_L_1671	1589	1560	8.50140652034	0.051962	0.113862299568	1	42	1	-	-	-	-	-
A_posterior_intercostal_T10_L_1672	1560	1590	2.30172678523	0.113862299568	0.130621594302	1	42	-1	-	-	-	-	-
A_posterior_intercostal_T10_L_1673	1590	1509	5.53738897291	0.130621594302	0.170940338668	1	42	-1	-	-	-	-	-
A_posterior_intercostal_T10_L_1674	1509	771	2.61775256639	0.170940338668	0.19	1	42	-1	-	-	-	-	-
A_posterior_intercostal_T9_L_1675	1591	1562	8.38903683952	0.051962	0.115654035033	1	42	1	-	-	-	-	-
A_posterior_intercostal_T9_L_1676	1562	1592	2.11294335247	0.115654035033	0.131696122414	1	42	-1	-	-	-	-	-
A_posterior_intercostal_T9_L_1677	1592	1512	5.1684389442	0.131696122414	0.170936430998	1	42	-1	-	-	-	-	-
A_posterior_intercostal_T9_L_1678	1512	769	2.51091023503	0.170936430998	0.19	1	42	-1	-	-	-	-	-
A_posterior_intercostal_T8_L_1679	1593	1564	8.65728789891	0.051962	0.112275200185	1	42	1	-	-	-	-	-
A_posterior_intercostal_T8_L_1680	1564	1594	2.16685479389	0.112275200185	0.127371145761	1	42	-1	-	-	-	-	-
A_posterior_intercostal_T8_L_1681	1594	1516	5.17051000376	0.127371145761	0.163392820049	1	42	-1	-	-	-	-	-
A_posterior_intercostal_T8_L_1682	1516	767	2.38377565078	0.163392820049	0.18	1	42	-1	-	-	-	-	-
A_posterior_intercostal_T7_L_1683	1595	1566	8.86367898965	0.051962	0.101183779029	1	42	1	-	-	-	-	-
A_posterior_intercostal_T7_L_1684	1566	1596	2.10541478242	0.101183779029	0.112875567654	1	42	-1	-	-	-	-	-
A_posterior_intercostal_T7_L_1685	1596	1519	5.42529863084	0.112875567654	0.143003334091	1	42	-1	-	-	-	-	-
A_posterior_intercostal_T7_L_1686	1519	765	2.1603159751	0.143003334091	0.155	1	42	-1	-	-	-	-	-
A_posterior_intercostal_T6_L_1687	1597	1568	8.48432024015	0.051962	0.0938030033788	1	42	1	-	-	-	-	-
A_posterior_intercostal_T6_L_1688	1568	1598	2.0933532268	0.0938030033788	0.104126517456	1	42	-1	-	-	-	-	-
A_posterior_intercostal_T6_L_1689	1598	1523	5.28564184393	0.104126517456	0.130193020369	1	42	-1	-	-	-	-	-
A_posterior_intercostal_T6_L_1690	1523	763	1.98861282145	0.130193020369	0.14	1	42	-1	-	-	-	-	-
A_posterior_intercostal_T5_L_1691	1599	1570	7.8001072595	0.051962	0.0833672698639	1	42	1	-	-	-	-	-
A_posterior_intercostal_T5_L_1692	1570	1600	2.26939346807	0.0833672698639	0.0925044409208	1	42	-1	-	-	-	-	-
A_posterior_intercostal_T5_L_1693	1600	1526	4.75348529428	0.0925044409208	0.111643214722	1	42	-1	-	-	-	-	-
A_posterior_intercostal_T5_L_1694	1526	786	2.07556953972	0.111643214722	0.12	1	42	-1	-	-	-	-	-
T_intercostal_lateral_cutaneous_posterior_branch_T10_UBC09_T21_L_1695	1589	1572	0.81400665588	0.029116	0.029116	1	42	-1	-	-	-	-	-
T_intercostal_lateral_cutaneous_posterior_branch_T10_UBC09_T21_L_1696	1572	1601	3.08600013902	0.029116	0.029116	1	42	-1	5675975.01397433	1.2710431e-08	12	52	-
T_intercostal_lateral_cutaneous_posterior_branch_T9_UBC09_T19_L_1697	1591	1574	0.788788273174	0.029116	0.029116	1	42	-1	-	-	-	-	-
T_intercostal_lateral_cutaneous_posterior_branch_T9_UBC09_T19_L_1698	1574	1602	3.08611385218	0.029116	0.029116	1	42	-1	5675975.01397433	1.2710431e-08	12	52	-
T_intercostal_lateral_cutaneous_posterior_branch_T8_UBC09_T17_L_1699	1593	1576	0.78304873917	0.029116	0.029116	1	42	-1	-	-	-	-	-
T_intercostal_lateral_cutaneous_posterior_branch_T8_UBC09_T17_L_1700	1576	1603	3.08600634417	0.029116	0.029116	1	42	-1	5675975.01397433	1.2710431e-08	12	52	-
T_intercostal_lateral_cutaneous_posterior_branch_T7_UBC09_T15_L_1701	1595	1578	0.841247872762	0.029116	0.029116	1	42	-1	-	-	-	-	-
T_intercostal_lateral_cutaneous_posterior_branch_T7_UBC09_T15_L_1702	1578	1604	3.08605378759	0.029116	0.029116	1	42	-1	5675975.01397433	1.2710431e-08	12	52	-
T_intercostal_lateral_cutaneous_posterior_branch_T6_UBC09_T13_L_1703	1597	1580	0.692266216417	0.029116	0.029116	1	42	-1	-	-	-	-	-
T_intercostal_lateral_cutaneous_posterior_branch_T6_UBC09_T13_L_1704	1580	1605	3.08602671536	0.029116	0.029116	1	42	-1	5675975.01397433	1.2710431e-08	12	52	-
T_intercostal_lateral_cutaneous_posterior_branch_T5_UBC09_T11_L_1705	1599	1582	0.982631576512	0.029116	0.029116	1	42	-1	-	-	-	-	-
T_intercostal_lateral_cutaneous_posterior_branch_T5_UBC09_T11_L_1706	1582	1606	3.08598971602	0.029116	0.029116	1	42	-1	5675975.01397433	1.2710431e-08	12	52	-
T_intercostal_lateral_cutaneous_posterior_branch_T4_UBC09_T9_L_1707	1491	1584	0.983709141116	0.029116	0.029116	1	42	-1	-	-	-	-	-
T_intercostal_lateral_cutaneous_posterior_branch_T4_UBC09_T9_L_1708	1584	1607	3.08601977232	0.029116	0.029116	1	42	-1	5675975.01397433	1.2710431e-08	12	52	-
T_perforator_UDL17_T1_L_1709	1608	1609	1.06053969542	0.02539	0.02539	1	62	1	3761408.03742957	1.9180076e-08	13	708	-
T_posterior_tibial_calcanean_branch_UDL18_T3_L_1710	1610	1611	3.32713252894	0.065665	0.065665	1	62	-1	2019586.87816305	3.5722202e-08	13	708	-
P_lateral_calcaneal_UDL17_T2_L_1711	1612	1608	0.853936669696	0.021689	0.021689	1	62	1	-	-	-	-	-
P_lateral_calcaneal_UDL17_T2_L_1712	1608	1613	1.6688025052	0.021689	0.021689	1	62	1	6034203.66911426	1.1955859e-08	13	708	-
P_medial_calcaneal_UDL18_T2_L_1713	1612	1614	1.19816001854	0.021689	0.021689	1	62	1	-	-	-	-	-
P_medial_calcaneal_UDL18_T2_L_1714	1614	1615	0.990071068453	0.021689	0.021689	1	62	1	56046151.9401622	1.287226e-09	13	708	-
T_perforator_UDL18_T1_L_1715	1614	1616	0.70866719861	0.02539	0.02539	1	62	1	34936249.7413923	2.065021e-09	13	708	-
A_lateral_malleolar_network_L_1716	1617	1618	9.35380031431	0.045789	0.045789	1	62	-1	-	-	-	-	-
A_lateral_anterior_malleolar_L_1717	1619	1620	2.35515791792	0.045789	0.045789	1	62	-1	-	-	-	-	-
A_lateral_anterior_malleolar_L_1718	1620	1617	1.40231194213	0.045789	0.045789	1	62	-1	-	-	-	-	-
A_medial_plantar_L_1719	1621	1622	2.73697114956	0.079629	0.075928	1	62	-1	-	-	-	-	-
A_lateral_plantar_L_1720	1621	1623	3.69435603486	0.063691	0.063691	1	62	-1	-	-	-	-	-
A_lateral_plantar_L_1721	1623	1624	2.32913968942	0.063691	0.063691	1	62	-1	-	-	-	-	-
A_lateral_plantar_L_1722	1624	1625	2.06231449878	0.063691	0.063691	1	62	-1	-	-	-	-	-
A_dorsalis_pedis_L_1723	1626	1627	1.36155895049	0.11663	0.102718379491	1	62	-1	-	-	-	-	-
A_dorsalis_pedis_L_1724	1627	1628	0.442756239482	0.102718379491	0.0981945527557	1	62	-1	-	-	-	-	-
A_dorsalis_pedis_L_1725	1628	1629	1.18361079854	0.0981945527557	0.0861011033653	1	62	-1	-	-	-	-	-
A_dorsalis_pedis_L_1726	1629	1630	2.29364183143	0.0861011033653	0.062666	1	62	-1	-	-	-	-	-
A_dorsal_tarsal_1_L_1727	1630	1631	3.44254570359	0.05585	0.05585	1	62	-1	-	-	-	-	-
A_dorsal_tarsal_1_L_1728	1631	1632	0.699146513446	0.05585	0.05585	1	62	-1	-	-	-	-	-
A_dorsal_tarsal_1_L_1729	1632	1633	1.79953109692	0.05585	0.05585	1	62	-1	-	-	-	-	-
A_dorsal_tarsal_1_L_1730	1633	1634	1.53933861436	0.05585	0.05585	1	62	-1	-	-	-	-	-
A_dorsal_tarsal_4_L_1731	1635	1636	1.41041671189	0.05585	0.05585	1	62	-1	-	-	-	-	-
A_dorsal_tarsal_4_L_1732	1636	1637	1.40954331241	0.05585	0.05585	1	62	-1	-	-	-	-	-
A_dorsal_tarsal_4_L_1733	1637	1638	1.43327445013	0.05585	0.05585	1	62	-1	-	-	-	-	-
A_dorsal_tarsal_4_L_1734	1638	1639	1.1395068186	0.05585	0.05585	1	62	-1	-	-	-	-	-
A_dorsal_tarsal_3_L_1735	1640	1641	1.42147585068	0.05585	0.05585	1	62	-1	-	-	-	-	-
A_dorsal_tarsal_3_L_1736	1641	1642	1.66711133094	0.05585	0.05585	1	62	-1	-	-	-	-	-
A_dorsal_tarsal_3_L_1737	1642	1643	1.69493415846	0.05585	0.05585	1	62	-1	-	-	-	-	-
A_dorsal_tarsal_3_L_1738	1643	1644	1.42345634191	0.05585	0.05585	1	62	-1	-	-	-	-	-
A_dorsal_tarsal_2_L_1739	1645	1646	1.34838893344	0.05585	0.05585	1	62	-1	-	-	-	-	-
A_dorsal_tarsal_2_L_1740	1646	1647	2.30881395915	0.05585	0.05585	1	62	-1	-	-	-	-	-
A_dorsal_tarsal_2_L_1741	1647	1648	1.41149038241	0.05585	0.05585	1	62	-1	-	-	-	-	-
A_dorsal_tarsal_2_L_1742	1648	1649	2.09080349385	0.05585	0.05585	1	62	-1	-	-	-	-	-
A_medial_plantar_deep_branch_L_1743	1622	1650	3.73796441588	0.05585	0.05585	1	62	-1	-	-	-	-	-
A_medial_plantar_deep_branch_L_1744	1650	1651	3.80624243538	0.05585	0.05585	1	62	-1	-	-	-	-	-
A_deep_plantar_arch_L_1745	1625	1652	1.09077301076	0.063691	0.063691	1	62	-1	-	-	-	-	-
A_deep_plantar_arch_L_1746	1652	1653	0.881746050834	0.063691	0.063691	1	62	-1	-	-	-	-	-
A_deep_plantar_arch_L_1747	1653	1654	1.63618622843	0.063691	0.063691	1	62	-1	-	-	-	-	-
A_deep_plantar_arch_L_1748	1654	1651	0.648274163559	0.063691	0.063691	1	62	-1	-	-	-	-	-
A_deep_plantar_arch_L_1749	1651	1655	0.568742397776	0.063691	0.063691	1	62	-1	-	-	-	-	-
A_deep_plantar_arch_L_1750	1655	1656	2.61872133041	0.063691	0.063691	1	62	-1	-	-	-	-	-
A_plantar_metatarsal_4_L_1751	1652	1657	1.2868532151	0.067645	0.067645	1	62	-1	-	-	-	-	-
A_plantar_metatarsal_4_L_1752	1657	1658	2.43945404271	0.067645	0.067645	1	62	-1	-	-	-	-	-
A_plantar_metatarsal_3_L_1753	1653	1659	1.35434534065	0.067645	0.067645	1	62	-1	-	-	-	-	-
A_plantar_metatarsal_3_L_1754	1659	1660	3.00792455319	0.067645	0.067645	1	62	-1	-	-	-	-	-
A_plantar_metatarsal_2_L_1755	1654	1661	1.43391957345	0.067645	0.067645	1	62	-1	-	-	-	-	-
A_plantar_metatarsal_2_L_1756	1661	1662	3.32695409127	0.067645	0.067645	1	62	-1	-	-	-	-	-
A_plantar_metatarsal_1_L_1757	1655	1663	1.49084095888	0.067645	0.067645	1	62	-1	-	-	-	-	-
A_plantar_metatarsal_1_L_1758	1663	1664	3.17936253277	0.067645	0.067645	1	62	-1	-	-	-	-	-
A_common_plantar_digital_1_communicating_branch_L_1759	1665	1666	2.74885010937	0.046173	0.046173	1	62	-1	-	-	-	-	-
A_deep_plantar_1_L_1760	1663	1631	1.60441853294	0.023536	0.023536	1	62	-1	-	-	-	-	-
A_plantar_metatarsal_perforating_branch_1_L_1761	1664	1633	1.05653503274	0.023536	0.023536	1	62	-1	-	-	-	-	-
A_deep_plantar_2_L_1762	1646	1661	1.43570980612	0.023536	0.023536	1	62	-1	-	-	-	-	-
A_plantar_metatarsal_perforating_branch_2_L_1763	1648	1662	0.916109557557	0.023536	0.023536	1	62	-1	-	-	-	-	-
A_deep_plantar_3_L_1764	1659	1641	0.991401260589	0.023536	0.023536	1	62	-1	-	-	-	-	-
A_plantar_metatarsal_perforating_branch_3_L_1765	1643	1660	0.874697626088	0.023536	0.023536	1	62	-1	-	-	-	-	-
A_deep_plantar_4_L_1766	1657	1636	0.868559738375	0.023536	0.023536	1	62	-1	-	-	-	-	-
A_plantar_metatarsal_perforating_branch_4_L_1767	1658	1638	0.758122396496	0.023536	0.023536	1	62	-1	-	-	-	-	-
A_medial_tarsal_2_L_1768	1629	1667	2.77626405335	0.036638	0.036638	1	62	-1	-	-	-	-	-
A_arcuate_of_foot_L_1769	1630	1645	1.40292720186	0.036638	0.036638	1	62	-1	-	-	-	-	-
A_arcuate_of_foot_L_1770	1645	1640	1.17505794649	0.036638	0.036638	1	62	-1	-	-	-	-	-
A_arcuate_of_foot_L_1771	1640	1635	1.18165622818	0.036638	0.036638	1	62	-1	-	-	-	-	-
A_arcuate_of_foot_L_1772	1635	1668	0.87493749355	0.036638	0.036638	1	62	-1	-	-	-	-	-
A_medial_tarsal_1_L_1773	1628	1669	3.47881766823	0.036638	0.036638	1	62	-1	-	-	-	-	-
A_medial_plantar_superficial_branch_L_1774	1622	1669	3.2359882261	0.05976	0.05976	1	62	-1	-	-	-	-	-
A_medial_plantar_superficial_branch_L_1775	1669	1670	1.42684718155	0.05976	0.05976	1	62	-1	-	-	-	-	-
A_medial_plantar_superficial_branch_L_1776	1670	1667	0.489737768995	0.05976	0.05976	1	62	-1	-	-	-	-	-
A_medial_plantar_superficial_branch_L_1777	1667	1656	3.74040515651	0.05976	0.05976	1	62	-1	-	-	-	-	-
A_common_plantar_digital_4_L_1778	1658	1671	1.51499159058	0.041731	0.041731	1	62	-1	-	-	-	-	-
A_common_plantar_digital_3_L_1779	1660	1672	1.94822898272	0.041731	0.041731	1	62	-1	-	-	-	-	-
A_common_plantar_digital_2_L_1780	1662	1673	1.93132229908	0.041731	0.041731	1	62	-1	-	-	-	-	-
A_common_plantar_digital_1_L_1781	1664	1665	1.23548118478	0.049988	0.049988	1	62	-1	-	-	-	-	-
A_common_plantar_digital_1_L_1782	1665	1674	0.412156864048	0.049988	0.049988	1	62	-1	-	-	-	-	-
T_dorsal_tarsal_5_UDL21_T13_L_1783	1668	1618	1.48843188236	0.05585	0.05585	1	62	-1	-	-	-	-	-
T_dorsal_tarsal_5_UDL21_T13_L_1784	1618	1675	8.94413274074	0.05585	0.05585	1	62	-1	1663247.5570309	4.3375438e-08	13	708	-
T_dorsal_digital_1_UDL21_T5_L_1785	1634	1676	4.96790675882	0.032865	0.032865	1	62	-1	8162543.65026652	8.838432e-09	13	708	-
T_dorsal_digital_2_UDL21_T6_L_1786	1634	1677	5.29931005591	0.032865	0.032865	1	62	-1	8162543.65026652	8.838432e-09	13	708	-
T_dorsal_digital_3_UDL21_T7_L_1787	1649	1678	5.26509384879	0.032865	0.032865	1	62	-1	8162543.65026652	8.838432e-09	13	708	-
T_dorsal_digital_4_UDL21_T8_L_1788	1649	1679	4.21290381913	0.032865	0.032865	1	62	-1	8162543.65026652	8.838432e-09	13	708	-
T_dorsal_digital_5_UDL21_T9_L_1789	1644	1680	5.20493821168	0.032865	0.032865	1	62	-1	8162543.65026652	8.838432e-09	13	708	-
T_dorsal_digital_6_UDL21_T10_L_1790	1644	1681	3.93424379683	0.032865	0.032865	1	62	-1	8162543.65026652	8.838432e-09	13	708	-
T_dorsal_digital_7_UDL21_T11_L_1791	1639	1682	5.24725646333	0.032865	0.032865	1	62	-1	8162543.65026652	8.838432e-09	13	708	-
T_dorsal_digital_8_UDL21_T12_L_1792	1639	1683	3.61240904418	0.032865	0.032865	1	62	-1	8162543.65026652	8.838432e-09	13	708	-
A_lateral_tarsal_artery_L_1793	1627	1668	4.67394299889	0.060937	0.060937	1	62	-1	-	-	-	-	-
T_proper_plantar_digital_10_UDL20_T3_L_1794	1656	1666	5.87272389637	0.044254	0.044254	1	62	-1	-	-	-	-	-
T_proper_plantar_digital_10_UDL20_T3_L_1795	1666	1684	4.18007377331	0.044254	0.044254	1	62	-1	4357885.71730518	1.6554838e-08	13	708	-
T_proper_plantar_digital_9_UDL19_T9_L_1796	1625	1685	10.3604650728	0.032865	0.032865	1	62	-1	12560920.8035646	5.743535e-09	13	708	-
T_proper_plantar_digital_2_UDL20_T5_L_1797	1674	1686	5.21743225452	0.032865	0.032865	1	62	-1	10639776.9029203	6.780602e-09	13	708	-
T_proper_plantar_digital_1_UDL20_T4_L_1798	1674	1687	4.89987022011	0.044254	0.044254	1	62	-1	4357885.71730518	1.6554838e-08	13	708	-
T_proper_plantar_digital_4_UDL19_T4_L_1799	1673	1688	4.14133143079	0.032865	0.032865	1	62	-1	12560920.8035646	5.743535e-09	13	708	-
T_proper_plantar_digital_3_UDL19_T3_L_1800	1673	1689	5.1713980277	0.032865	0.032865	1	62	-1	12560920.8035646	5.743535e-09	13	708	-
T_proper_plantar_digital_6_UDL19_T6_L_1801	1672	1690	3.96078782531	0.032865	0.032865	1	62	-1	12560920.8035646	5.743535e-09	13	708	-
T_proper_plantar_digital_5_UDL19_T5_L_1802	1672	1691	5.24476040612	0.032865	0.032865	1	62	-1	12560920.8035646	5.743535e-09	13	708	-
T_proper_plantar_digital_8_UDL19_T8_L_1803	1671	1692	3.67316168437	0.032865	0.032865	1	62	-1	12560920.8035646	5.743535e-09	13	708	-
T_proper_plantar_digital_7_UDL19_T7_L_1804	1671	1693	5.31281687018	0.032865	0.032865	1	62	-1	12560920.8035646	5.743535e-09	13	708	-
T_perforator_UDL19_T1_L_1805	1623	1694	1.18860372932	0.02539	0.02539	1	62	1	27241704.9356626	2.648296e-09	13	708	-
T_perforator_UDL19_T2_L_1806	1624	1695	1.20354286526	0.02539	0.02539	1	62	1	27241704.9356626	2.648296e-09	13	708	-
T_perforator_UDL20_T2_L_1807	1696	1650	1.39497551756	0.02539	0.02539	1	62	-1	23075192.2969875	3.126478e-09	13	708	-
T_perforator_UDL20_T1_L_1808	1697	1670	1.57006937464	0.02539	0.02539	1	62	-1	23075192.2969875	3.126478e-09	13	708	-
T_perforator_UDL21_T1_L_1809	1698	1632	1.38364173391	0.02539	0.02539	1	62	-1	17702651.6703989	4.075327e-09	13	708	-
T_perforator_UDL21_T2_L_1810	1699	1647	1.30759648326	0.02539	0.02539	1	62	-1	17702651.6703989	4.075327e-09	13	708	-
T_perforator_UDL21_T3_L_1811	1700	1642	1.21117180207	0.02539	0.02539	1	62	-1	17702651.6703989	4.075327e-09	13	708	-
T_perforator_UDL21_T4_L_1812	1701	1637	1.03929338041	0.02539	0.02539	1	62	-1	17702651.6703989	4.075327e-09	13	708	-
T_perforator_UCL11_T1_L_1813	1702	1703	1.94369778144	0.02539	0.02539	1	19	1	3769518.86880423	1.9138806e-08	8	506	-
T_perforator_UCL11_T2_L_1814	1704	1705	1.90584776637	0.02539	0.02539	1	19	1	3769518.86880423	1.9138806e-08	8	506	-
T_perforator_UCL10_T3_L_1815	1706	1707	2.88563707935	0.02539	0.02539	1	19	1	1805059.53013323	3.9967707e-08	7	504	505
T_perforator_UCL10_T1_L_1816	1708	1709	2.33435595743	0.02539	0.02539	1	19	1	1805059.53013323	3.9967707e-08	7	504	505
T_perforator_UCL09_T1_L_1817	1710	1711	3.2230436805	0.02539	0.02539	1	19	1	1220692.67175253	5.9100945e-08	2	507	508
T_perforator_UCL09_T2_L_1818	1712	1713	1.73014478151	0.02539	0.02539	1	19	1	1220692.67175253	5.9100945e-08	2	507	508
T_perforator_UCL10_T2_L_1819	1714	1715	1.88369314232	0.02539	0.02539	1	19	1	1805059.53013323	3.9967707e-08	7	504	505
A_recurrent_interosseous_L_1820	1716	1275	5.38318537909	0.0443	0.0443	1	19	-1	-	-	-	-	-
A_common_interosseous_L_1821	1717	1718	1.62681369708	0.0959	0.0959	1	19	-1	-	-	-	-	-
T_perforator_UCL09_T3_L_1822	1719	1720	3.15150750716	0.02539	0.02539	1	19	1	1220692.67175253	5.9100945e-08	2	507	508
T_perforator_UCL10_T5_L_1823	1721	1722	2.68585119945	0.02539	0.02539	1	19	1	1805059.53013323	3.9967707e-08	7	504	505
T_perforator_UCL10_T4_L_1824	1723	1724	2.62951548544	0.02539	0.02539	1	19	1	1805059.53013323	3.9967707e-08	7	504	505
T_perforator_UCL09_T4_L_1825	1725	1726	3.15987367938	0.02539	0.02539	1	19	1	1220692.67175253	5.9100945e-08	2	507	508
A_ulnar_dorsal_carpal_branch_L_1826	1727	1728	1.48074281102	0.0423	0.0423	1	19	-1	-	-	-	-	-
A_radial_L_1827	1268	1281	1.92622997613	0.1378	0.136380423375	1	19	-1	-	-	-	-	-
A_radial_L_1828	1281	1710	2.31076847966	0.136380423375	0.134677452826	1	19	1	-	-	-	-	-
A_radial_L_1829	1710	1712	2.96281071869	0.134677452826	0.13249394572	1	19	1	-	-	-	-	-
A_radial_L_1830	1712	1719	11.3144474762	0.13249394572	0.124155520215	1	19	1	-	-	-	-	-
A_radial_L_1831	1719	1725	1.887710093	0.124155520215	0.122764331647	1	19	1	-	-	-	-	-
A_radial_L_1832	1725	1729	1.86776573235	0.122764331647	0.121387841504	1	19	-1	-	-	-	-	-
A_radial_L_1833	1729	1730	4.73364159685	0.121387841504	0.117899282482	1	19	-1	-	-	-	-	-
A_radial_L_1834	1730	1731	0.237984593783	0.117899282482	0.117723894616	1	19	-1	-	-	-	-	-
A_radial_L_1835	1731	1732	1.05545665743	0.117723894616	0.116946053123	1	19	-1	-	-	-	-	-
A_radial_L_1836	1732	1733	0.106616753688	0.116946053123	0.116867479612	1	19	-1	-	-	-	-	-
A_radial_L_1837	1733	1734	1.17157255044	0.116867479612	0.116004064014	1	19	-1	-	-	-	-	-
A_radial_L_1838	1734	1735	0.640545807084	0.116004064014	0.115532	1	19	-1	-	-	-	-	-
T_perforator_UCL09_T5_L_1839	1729	1736	3.08877854695	0.02539	0.02539	1	19	1	1220692.67175253	5.9100945e-08	2	507	508
A_ulnar_L_1840	1268	1260	1.9430287034	0.1408	0.13845279263	1	19	-1	-	-	-	-	-
A_ulnar_L_1841	1260	1262	0.615878340726	0.13845279263	0.137708802499	1	19	-1	-	-	-	-	-
A_ulnar_L_1842	1262	1717	0.417036315107	0.137708802499	0.137205016471	1	19	-1	-	-	-	-	-
A_ulnar_L_1843	1717	1708	1.4240376935	0.137205016471	0.135484757906	1	19	1	-	-	-	-	-
A_ulnar_L_1844	1708	1714	1.12645773261	0.135484757906	0.134123980329	1	19	1	-	-	-	-	-
A_ulnar_L_1845	1714	1706	4.61974518594	0.134123980329	0.128543259916	1	19	1	-	-	-	-	-
A_ulnar_L_1846	1706	1723	7.23276579904	0.128543259916	0.119805972012	1	19	1	-	-	-	-	-
A_ulnar_L_1847	1723	1721	3.31933148685	0.119805972012	0.115796170554	1	19	1	-	-	-	-	-
A_ulnar_L_1848	1721	1737	1.61192988983	0.115796170554	0.113848935441	1	19	-1	-	-	-	-	-
A_ulnar_L_1849	1737	1738	1.64409794755	0.113848935441	0.111862840839	1	19	-1	-	-	-	-	-
A_ulnar_L_1850	1738	1739	2.11043267944	0.111862840839	0.109313406993	1	19	-1	-	-	-	-	-
A_ulnar_L_1851	1739	1727	0.164506924008	0.109313406993	0.1091146802	1	19	-1	-	-	-	-	-
A_ulnar_L_1852	1727	1740	0.674395893735	0.1091146802	0.1083	1	19	-1	-	-	-	-	-
T_perforator_UCL11_T5_L_1853	1741	1742	1.33517326571	0.02539	0.02539	1	19	1	3769518.86880423	1.9138806e-08	8	506	-
T_perforator_UCL11_T4_L_1854	1743	1744	1.37826457908	0.02539	0.02539	1	19	1	3769518.86880423	1.9138806e-08	8	506	-
A_anterior_interosseous_L_1855	1718	1745	20.4192033413	0.0254	0.0254	1	19	-1	-	-	-	-	-
A_anterior_interosseous_L_1856	1745	1746	0.798038308851	0.0254	0.0254	1	19	-1	-	-	-	-	-
A_anterior_interosseous_L_1857	1746	1747	0.537113229847	0.0254	0.0254	1	19	-1	-	-	-	-	-
A_anterior_interosseous_L_1858	1747	1748	0.558062402415	0.0254	0.0254	1	19	-1	-	-	-	-	-
A_posterior_interosseuous_L_1859	1718	1716	0.610959650193	0.0676	0.0676	1	19	-1	-	-	-	-	-
A_posterior_interosseuous_L_1860	1716	1702	0.583009681579	0.0676	0.0676	1	19	1	-	-	-	-	-
A_posterior_interosseuous_L_1861	1702	1704	0.882028126033	0.0676	0.0676	1	19	1	-	-	-	-	-
A_posterior_interosseuous_L_1862	1704	1749	17.8067003872	0.0676	0.0676	1	19	-1	-	-	-	-	-
A_posterior_interosseuous_L_1863	1749	1743	1.07671156775	0.0676	0.0676	1	19	1	-	-	-	-	-
A_posterior_interosseuous_L_1864	1743	1741	0.581049650881	0.0676	0.0676	1	19	1	-	-	-	-	-
A_posterior_interosseuous_L_1865	1741	1750	1.62903661766	0.0676	0.0676	1	19	-1	-	-	-	-	-
T_perforator_UCL10_T6_L_1866	1737	1751	2.286722787	0.02539	0.02539	1	19	1	1805059.53013323	3.9967707e-08	7	504	505
A_ulnar_palmar_carpal_branch_L_1867	1748	1752	0.586395749336	0.0235	0.0235	1	19	-1	-	-	-	-	-
A_ulnar_palmar_carpal_branch_L_1868	1752	1739	1.09190448651	0.0235	0.0235	1	19	-1	-	-	-	-	-
A_radial_palmar_carpal_branch_L_1869	1730	1748	1.57833021306	0.0272	0.0272	1	19	-1	-	-	-	-	-
A_dorsal_carpal_network_2_L_1870	1753	1750	1.10843301998	0.0235	0.0235	1	19	-1	-	-	-	-	-
A_dorsal_carpal_network_2_L_1871	1750	1754	2.29256281026	0.0235	0.0235	1	19	-1	-	-	-	-	-
T_perforator_UCL12_T2_L_1872	1746	1755	0.832404369336	0.02539	0.02539	1	19	1	8941569.9688387	8.068392e-09	8	506	-
T_perforator_UCL10_T7_L_1873	1738	1756	1.92910929717	0.02539	0.02539	1	19	1	1805059.53013323	3.9967707e-08	7	504	505
T_perforator_UCL11_T3_L_1874	1749	1757	1.86115290882	0.02539	0.02539	1	19	1	3769518.86880423	1.9138806e-08	8	506	-
T_perforator_UCL12_T1_L_1875	1745	1758	1.18987183622	0.02539	0.02539	1	19	1	8941569.9688387	8.068392e-09	8	506	-
T_perforator_UCL12_T3_L_1876	1747	1759	0.869149074453	0.02539	0.02539	1	19	1	8941569.9688387	8.068392e-09	8	506	-
T_perforator_UDL02_T8_L_1877	1760	1761	0.968131850485	0.02539	0.02539	1	58	1	10877248.2685518	6.632568e-09	19	702	-
T_perforator_UDL02_T7_L_1878	1762	1763	0.930618898233	0.02539	0.02539	1	58	1	10877248.2685518	6.632568e-09	19	702	-
T_perforator_UDL02_T6_L_1879	1764	1765	1.03224207585	0.02539	0.02539	1	58	1	10877248.2685518	6.632568e-09	19	702	-
T_perforator_UDL02_T5_L_1880	1766	1767	1.02838504883	0.02539	0.02539	1	58	1	10877248.2685518	6.632568e-09	19	702	-
T_perforator_UDL02_T4_L_1881	1768	1769	0.855133062616	0.02539	0.02539	1	58	1	10877248.2685518	6.632568e-09	19	702	-
T_perforator_UDL02_T3_L_1882	1770	1771	1.38976470698	0.02539	0.02539	1	58	1	10877248.2685518	6.632568e-09	19	702	-
T_perforator_UDL02_T2_L_1883	1772	1773	1.04096599679	0.02539	0.02539	1	58	1	10877248.2685518	6.632568e-09	19	702	-
T_perforator_UDL02_T1_L_1884	1774	1775	0.928267182263	0.02539	0.02539	1	58	1	10877248.2685518	6.632568e-09	19	702	-
T_inferior_gluteal_UDL02_T9_L_1885	1776	1774	0.969678837982	0.11663	0.11663	1	58	1	-	-	-	-	-
T_inferior_gluteal_UDL02_T9_L_1886	1774	1772	0.898696263952	0.11663	0.11663	1	58	1	-	-	-	-	-
T_inferior_gluteal_UDL02_T9_L_1887	1772	1770	1.08887582386	0.11663	0.11663	1	58	1	-	-	-	-	-
T_inferior_gluteal_UDL02_T9_L_1888	1770	1768	1.32151129259	0.11663	0.11663	1	58	1	-	-	-	-	-
T_inferior_gluteal_UDL02_T9_L_1889	1768	1766	0.85266820812	0.11663	0.11663	1	58	1	-	-	-	-	-
T_inferior_gluteal_UDL02_T9_L_1890	1766	1764	0.839106704346	0.11663	0.11663	1	58	1	-	-	-	-	-
T_inferior_gluteal_UDL02_T9_L_1891	1764	1762	0.8445490709	0.11663	0.11663	1	58	1	-	-	-	-	-
T_inferior_gluteal_UDL02_T9_L_1892	1762	1760	0.860331458558	0.11663	0.11663	1	58	1	-	-	-	-	-
T_inferior_gluteal_UDL02_T9_L_1893	1760	1777	0.887496512508	0.11663	0.11663	1	58	-1	112221.56398136	6.42871907e-07	19	702	-
A_iliolumbar_dorsal_branch_L_1894	1778	1779	1.19167703775	0.031925	0.031925	1	58	-1	-	-	-	-	-
A_iliolumbar_spinal_branch_L_1895	1780	1778	5.39522198503	0.031925	0.031925	1	58	-1	-	-	-	-	-
A_iliolumbar_L_1896	1781	1780	1.69568371756	0.14636	0.14636	1	58	-1	-	-	-	-	-
A_iliolumbar_L_1897	1780	1782	3.48425649442	0.14636	0.14636	1	58	-1	-	-	-	-	-
T_iliolumbar_dorsal_medial_cutaneous_branch_UDL01_T7_L_1898	1779	1783	3.29405554572	0.02725	0.02725	1	58	-1	24208696.2582549	2.98009e-09	19	702	-
T_iliolumbar_dorsal_lateral_cutaneous_branch_UDL01_T8_L_1899	1779	1784	1.97221899735	0.02725	0.02725	1	58	-1	24208696.2582549	2.98009e-09	19	702	-
T_perforator_UDL01_T4_L_1900	1785	1786	1.06919074916	0.02539	0.02539	1	58	1	29928353.0704664	2.41056e-09	19	702	-
T_perforator_UDL01_T3_L_1901	1787	1788	1.01761271234	0.02539	0.02539	1	58	1	29928353.0704664	2.41056e-09	19	702	-
T_perforator_UDL01_T2_L_1902	1789	1790	0.831459566478	0.02539	0.02539	1	58	1	29928353.0704664	2.41056e-09	19	702	-
T_perforator_UDL01_T1_L_1903	1791	1792	1.03187722766	0.02539	0.02539	1	58	1	29928353.0704664	2.41056e-09	19	702	-
T_iliolumbar_lumbar_branch_UDL01_T6_L_1904	1782	1793	5.55456285489	0.104132	0.104132	1	58	-1	433828.712736199	1.66296257e-07	19	702	-
T_superior_gluteal_UDL01_T5_L_1905	1794	1781	1.05140800839	0.095889	0.095889	1	58	-1	-	-	-	-	-
T_superior_gluteal_UDL01_T5_L_1906	1781	1795	0.558445617021	0.095889	0.095889	1	58	-1	-	-	-	-	-
T_superior_gluteal_UDL01_T5_L_1907	1795	1791	1.32892979045	0.095889	0.095889	1	58	1	-	-	-	-	-
T_superior_gluteal_UDL01_T5_L_1908	1791	1789	3.60941299558	0.095889	0.095889	1	58	1	-	-	-	-	-
T_superior_gluteal_UDL01_T5_L_1909	1789	1787	2.76520392473	0.095889	0.095889	1	58	1	-	-	-	-	-
T_superior_gluteal_UDL01_T5_L_1910	1787	1785	1.30603661768	0.095889	0.095889	1	58	1	-	-	-	-	-
T_superior_gluteal_UDL01_T5_L_1911	1785	1796	1.49764708877	0.095889	0.095889	1	58	-1	555602.962506648	1.29848283e-07	19	702	-
T_perforator_UCL13_T2_L_1912	1797	1798	1.02079928265	0.02539	0.02539	1	20	1	9808573.54055586	7.355207e-09	2	507	508
T_perforator_UCL13_T4_L_1913	1799	1800	0.93481492619	0.02539	0.02539	1	20	1	9808573.54055586	7.355207e-09	2	507	508
T_perforator_UCL16_T1_L_1914	1801	1802	1.08895639761	0.02539	0.02539	1	20	1	18413893.321189	3.917916e-09	7	504	505
T_perforator_UCL16_T2_L_1915	1803	1804	1.07379687515	0.02539	0.02539	1	20	1	18413893.321189	3.917916e-09	7	504	505
T_perforator_UCL16_T3_L_1916	1805	1806	1.0439159452	0.02539	0.02539	1	20	1	18413893.321189	3.917916e-09	7	504	505
T_perforator_UCL16_T6_L_1917	1807	1808	1.15003556053	0.02539	0.02539	1	20	1	18413893.321189	3.917916e-09	7	504	505
T_perforator_UCL16_T5_L_1918	1809	1810	1.19617423511	0.02539	0.02539	1	20	1	18413893.321189	3.917916e-09	7	504	505
T_perforator_UCL16_T4_L_1919	1811	1812	1.20415909272	0.02539	0.02539	1	20	1	18413893.321189	3.917916e-09	7	504	505
T_perforator_UCL15_T1_L_1920	1813	1814	0.66475885399	0.02539	0.02539	1	20	1	2652469.07660232	2.7198843e-08	2	507	508
T_perforator_UCL14_T2_L_1921	1815	1816	1.30120694949	0.02539	0.02539	1	20	1	62026245.5123245	1.163122e-09	2	507	508
T_perforator_UCL14_T1_L_1922	1817	1818	1.06922254137	0.02539	0.02539	1	20	1	62026245.5123245	1.163122e-09	2	507	508
T_perforator_UCL13_T1_L_1923	1819	1820	0.744928060792	0.02539	0.02539	1	20	1	9808573.54055586	7.355207e-09	2	507	508
T_perforator_UCL13_T3_L_1924	1821	1822	0.895054586423	0.02539	0.02539	1	20	1	9808573.54055586	7.355207e-09	2	507	508
P_dorsal_digital_V_2_UCL13_T14_L_1925	1823	1824	1.78313503861	0.0235	0.0235	1	20	1	12370588.7219353	5.831904e-09	2	507	508
P_dorsal_digital_II_1_UCL13_T7_L_1926	1825	1826	1.93610174713	0.0235	0.0235	1	20	1	12370588.7219353	5.831904e-09	2	507	508
T_proper_palmar_digital_II_1_UCL14_T5_L_1927	1827	1815	2.62793764718	0.0481	0.0481	1	20	1	-	-	-	-	-
T_proper_palmar_digital_II_1_UCL14_T5_L_1928	1815	1828	4.33473473307	0.0481	0.0481	1	20	-1	9122804.48378191	7.908104e-09	2	507	508
T_princeps_pollicis_branch_2_UCL14_T4_L_1929	1829	1830	3.92485527404	0.0578	0.0578	1	20	-1	5257509.68277587	1.3722103e-08	2	507	508
T_princeps_pollicis_branch_1_UCL14_T3_L_1930	1829	1831	3.99571578644	0.0578	0.0578	1	20	-1	5257509.68277587	1.3722103e-08	2	507	508
A_radial_dorsal_carpal_branch_L_1931	1754	1733	0.873414396813	0.05	0.05	1	20	-1	-	-	-	-	-
A_ulnar_deep_palmar_branch_L_1932	1740	1832	1.91780040299	0.1	0.1	1	20	-1	-	-	-	-	-
A_dorsal_metacarpal_3_L_1933	1833	1819	1.22306883517	0.029	0.029	1	20	1	-	-	-	-	-
A_dorsal_metacarpal_3_L_1934	1819	1825	4.50803851553	0.029	0.029	1	20	1	-	-	-	-	-
P_dorsal_digital_II_2_UCL13_T8_L_1935	1834	1835	2.25535971737	0.0235	0.0235	1	20	1	12370588.7219353	5.831904e-09	2	507	508
P_dorsal_digital_III_1_UCL13_T9_L_1936	1834	1836	2.13842644368	0.0235	0.0235	1	20	1	12370588.7219353	5.831904e-09	2	507	508
P_dorsal_digital_III_2_UCL13_T10_L_1937	1837	1838	2.01602831023	0.0235	0.0235	1	20	1	12370588.7219353	5.831904e-09	2	507	508
P_dorsal_digital_IV_1_UCL13_T11_L_1938	1837	1839	1.98832202444	0.0235	0.0235	1	20	1	12370588.7219353	5.831904e-09	2	507	508
P_dorsal_digital_V_1_UCL13_T13_L_1939	1840	1841	1.74502999685	0.0235	0.0235	1	20	1	12370588.7219353	5.831904e-09	2	507	508
P_dorsal_digital_IV_2_UCL13_T12_L_1940	1840	1842	2.37431564667	0.0235	0.0235	1	20	1	12370588.7219353	5.831904e-09	2	507	508
A_princeps_pollicis_L_1941	1735	1843	0.471352801582	0.0728	0.0728	1	20	-1	-	-	-	-	-
A_princeps_pollicis_L_1942	1843	1829	4.18266225604	0.0728	0.0728	1	20	-1	-	-	-	-	-
T_proper_palmar_digital_V_2_UCL16_T13_L_1943	1844	1845	1.75396352977	0.0329	0.0329	1	20	-1	-	-	-	-	-
T_proper_palmar_digital_V_2_UCL16_T13_L_1944	1845	1807	5.91994456775	0.0329	0.0329	1	20	1	-	-	-	-	-
T_proper_palmar_digital_V_2_UCL16_T13_L_1945	1807	1846	2.996091358	0.0329	0.0329	1	20	-1	8463422.69208853	8.524222e-09	7	504	505
A_palmar_metacarpal_1_L_1946	1847	1848	3.63839085011	0.0235	0.0235	1	20	-1	-	-	-	-	-
A_common_palmar_digital_4_L_1947	1849	1847	0.834377822488	0.0657	0.0657	1	20	-1	-	-	-	-	-
A_common_palmar_digital_4_L_1948	1847	1801	0.867621459561	0.0657	0.0657	1	20	1	-	-	-	-	-
A_common_palmar_digital_4_L_1949	1801	1813	0.909393037073	0.0657	0.0657	1	20	1	-	-	-	-	-
A_common_palmar_digital_4_L_1950	1813	1850	0.683908184309	0.0657	0.0657	1	20	-1	-	-	-	-	-
A_palmar_metacarpal_2_L_1951	1851	1852	3.5613362267	0.0235	0.0235	1	20	-1	-	-	-	-	-
A_common_palmar_digital_3_L_1952	1853	1851	0.977091445587	0.0657	0.0657	1	20	-1	-	-	-	-	-
A_common_palmar_digital_3_L_1953	1851	1803	1.15214571479	0.0657	0.0657	1	20	1	-	-	-	-	-
A_common_palmar_digital_3_L_1954	1803	1854	1.59718817985	0.0657	0.0657	1	20	-1	-	-	-	-	-
A_palmar_metacarpal_3_L_1955	1855	1856	3.27194469987	0.0235	0.0235	1	20	-1	-	-	-	-	-
A_common_palmar_digital_2_L_1956	1857	1805	1.64076943435	0.0657	0.0657	1	20	1	-	-	-	-	-
A_common_palmar_digital_2_L_1957	1805	1856	1.20335164754	0.0657	0.0657	1	20	-1	-	-	-	-	-
A_common_palmar_digital_2_L_1958	1856	1858	0.913817057428	0.0657	0.0657	1	20	-1	-	-	-	-	-
A_palmar_metacarpal_4_L_1959	1832	1845	1.21208457507	0.0235	0.0235	1	20	-1	-	-	-	-	-
A_deep_palmar_arch_L_1960	1832	1855	0.876160839797	0.1	0.1	1	20	-1	-	-	-	-	-
A_deep_palmar_arch_L_1961	1855	1859	0.584865885169	0.1	0.1	1	20	-1	-	-	-	-	-
A_deep_palmar_arch_L_1962	1859	1852	0.828422844232	0.1	0.1	1	20	-1	-	-	-	-	-
A_deep_palmar_arch_L_1963	1852	1848	1.44847613438	0.1	0.1	1	20	-1	-	-	-	-	-
A_deep_palmar_arch_L_1964	1848	1735	1.61075535156	0.1	0.1	1	20	-1	-	-	-	-	-
P_dorsal_metacarpal_2_UCL13_T6_L_1965	1734	1833	0.413045623632	0.0235	0.0235	1	20	-1	-	-	-	-	-
P_dorsal_metacarpal_2_UCL13_T6_L_1966	1833	1860	8.33262878473	0.0235	0.0235	1	20	1	12370588.7219353	5.831904e-09	2	507	508
A_dorsal_metacarpal_4_L_1967	1861	1797	1.98440673332	0.029	0.029	1	20	1	-	-	-	-	-
A_dorsal_metacarpal_4_L_1968	1797	1834	4.07647459709	0.029	0.029	1	20	1	-	-	-	-	-
A_dorsal_metacarpal_5_L_1969	1862	1821	2.16828911991	0.029	0.029	1	20	1	-	-	-	-	-
A_dorsal_metacarpal_5_L_1970	1821	1837	3.97525140753	0.029	0.029	1	20	1	-	-	-	-	-
A_dorsal_metacarpal_6_L_1971	1863	1840	5.71200078679	0.029	0.029	1	20	1	-	-	-	-	-
A_dorsal_metacarpal_7_L_1972	1728	1799	1.25405599668	0.0235	0.0235	1	20	1	-	-	-	-	-
A_dorsal_metacarpal_7_L_1973	1799	1823	4.49950494878	0.0235	0.0235	1	20	1	-	-	-	-	-
A_dorsal_carpal_network_1_L_1974	1728	1753	0.563024297485	0.029	0.029	1	20	-1	-	-	-	-	-
A_dorsal_carpal_network_1_L_1975	1753	1863	0.738184529041	0.029	0.029	1	20	-1	-	-	-	-	-
A_dorsal_carpal_network_1_L_1976	1863	1862	0.853900600116	0.029	0.029	1	20	-1	-	-	-	-	-
A_dorsal_carpal_network_1_L_1977	1862	1861	1.06469872114	0.029	0.029	1	20	-1	-	-	-	-	-
A_dorsal_carpal_network_1_L_1978	1861	1754	0.757027474662	0.029	0.029	1	20	-1	-	-	-	-	-
P_dorsal_metacarpal_1_UCL13_T5_L_1979	1732	1864	10.0014417933	0.0235	0.0235	1	20	1	12370588.7219353	5.831904e-09	2	507	508
T_proper_palmar_digital_II_2_UCL16_T7_L_1980	1849	1811	3.9255714836	0.0481	0.0481	1	20	1	-	-	-	-	-
T_proper_palmar_digital_II_2_UCL16_T7_L_1981	1811	1865	3.64360589626	0.0481	0.0481	1	20	-1	2708310.76695852	2.663804e-08	7	504	505
T_proper_palmar_digital_III_1_UCL16_T8_L_1982	1849	1809	3.2528853422	0.0443	0.0443	1	20	1	-	-	-	-	-
T_proper_palmar_digital_III_1_UCL16_T8_L_1983	1809	1866	4.4028282448	0.0443	0.0443	1	20	-1	3466750.17972375	2.0810294e-08	7	504	505
T_proper_palmar_digital_III_2_UCL16_T9_L_1984	1853	1867	7.4916304749	0.0443	0.0443	1	20	-1	3466750.17972375	2.0810294e-08	7	504	505
T_proper_palmar_digital_IV_1_UCL16_T10_L_1985	1853	1868	6.88832581932	0.0366	0.0366	1	20	-1	6147385.7947551	1.1735735e-08	7	504	505
T_proper_palmar_digital_IV_2_UCL16_T11_L_1986	1858	1869	7.61351751876	0.0366	0.0366	1	20	-1	6147385.7947551	1.1735735e-08	7	504	505
T_proper_palmar_digital_V_1_UCL16_T12_L_1987	1858	1870	5.54520154157	0.0329	0.0329	1	20	-1	8463422.69208853	8.524222e-09	7	504	505
A_palmar_carpal_network_L_1988	1752	1859	3.29289297146	0.0235	0.0235	1	20	-1	-	-	-	-	-
A_radial_indicis_L_1989	1843	1817	1.86029237319	0.057	0.057	1	20	1	-	-	-	-	-
A_radial_indicis_L_1990	1817	1827	3.43815956023	0.057	0.057	1	20	-1	-	-	-	-	-
A_radial_superficial_palmar_branch_L_1991	1850	1731	4.51063083749	0.0637	0.0637	1	20	-1	-	-	-	-	-
A_superficial_palmar_arch_L_1992	1740	1844	1.69612926845	0.1083	0.0936814777729	1	20	-1	-	-	-	-	-
A_superficial_palmar_arch_L_1993	1844	1857	1.19650656235	0.0936814777729	0.0833690811285	1	20	-1	-	-	-	-	-
A_superficial_palmar_arch_L_1994	1857	1854	1.04017341891	0.0833690811285	0.0744040815102	1	20	-1	-	-	-	-	-
A_superficial_palmar_arch_L_1995	1854	1850	1.24195220688	0.0744040815102	0.0637	1	20	-1	-	-	-	-	-
A_renal_anterior_branch_L_1996	1871	1872	0.545623672095	0.248193	0.248193	1	40	-1	-	-	-	-	-
A_renal_anterior_branch_L_1997	1872	1873	0.542359091679	0.248193	0.248193	1	40	-1	-	-	-	-	-
A_renal_L_1998	790	1874	1.73466350446	0.27089	0.27089	1	40	-1	-	-	-	-	-
[truncated: 2,403 more rows]
